# Supplementary material for: Gut microbiome composition and metabolic activity in women with diverticulitis
Source: Nat Commun. 2024 Apr 29;15:3612. doi: 10.1038/s41467-024-47859-4 (PMC11059386; doi:10.1038/s41467-024-47859-4)
Supplement: Supplementary file 4 — Supplementary Data 1-13 [file 41467_2024_47859_MOESM4_ESM.xlsx]

## Sheet: 1
Supplementary Data 1. PERMANOVA of Bray-Curtis dissimilarities of metabolomics profile explained by the microbiome, diverticulitis, and other factors
Variable	R2	Df	SumOfSqs	F	Pr(>F)	FDR p-value
Combined model	0.311122	NA	NA	NA	NA	NA
Microbiome	0.223538	NA	NA	NA	NA	NA
Bristol stool scale	0.0419304	2	0.996057	4.87985	0.001	0.007
Body mass index	0.0375589	1	0.892213	8.74153	0.001	0.007
Race	0.0166995	1	0.396696	3.80421	0.004	0.0186667
Physical activity	0.0134041	1	0.318414	3.04331	0.006	0.021
Diverticulitis diagnosis	0.00992361	1	0.235735	2.24517	0.02	0.056
Antibiotic use	0.00908428	1	0.215797	2.05353	0.046	0.092
Dietary fiber	0.00907893	1	0.21567	2.05231	0.039	0.091
Calorie intake	0.00664167	1	0.157773	1.49768	0.138	0.2415
Age	0.00583866	1	0.138697	1.31554	0.196	0.304889
Alcohol intake	0.00487697	1	0.115853	1.0978	0.337	0.428909
Smoking	0.00462835	1	0.109947	1.04157	0.32	0.428909
Postmenopausal hormone use	0.00300175	1	0.0713066	0.674417	0.756	0.882

## Sheet: 2
Supplementary Data 2. Associations between species abundances and diverticulitis
Feature	Coefficient	Standard error	N	N not 0	p-value	FDR p-value
Clostridium_citroniae	1.99174	0.404249	235	159	1.64086e-06	0.00434171
Clostridium_lavalense	2.53027	0.545668	235	162	6.06146e-06	0.00801931
Parasutterella_excrementihominis	-2.45279	0.554439	235	110	1.52454e-05	0.011162
Erysipelatoclostridium_ramosum	2.09296	0.534879	235	94	0.000121547	0.0336763
Hungatella_hathewayi	1.99306	0.510275	235	132	0.000124934	0.0336763
Blautia_producta	1.82648	0.500887	235	118	0.00033187	0.0611335
Blautia_sp_CAG_257	2.38681	0.656681	235	178	0.000346562	0.0611335
Clostridium_bolteae	1.82576	0.511285	235	158	0.000436849	0.0642168
Eubacterium_eligens	-1.69899	0.473065	235	151	0.000405577	0.0642168
Ruminococcus_gnavus	2.0505	0.572771	235	174	0.000422824	0.0642168
Faecalibacterium_sp_CAG_74_58_120	-1.02376	0.288555	235	23	0.000474585	0.0660922
Faecalibacterium_sp_CAG_74	-1.23878	0.361225	235	26	0.000722241	0.0843451
Clostridium_clostridioforme	1.76038	0.522757	235	105	0.000895354	0.0987128
Flavonifractor_plautii	1.21858	0.396345	235	220	0.00237508	0.157521
Alistipes_obesi	-1.4135	0.482687	235	81	0.00376559	0.179807
Eubacterium_sp_CAG_115	-1.24033	0.427479	235	31	0.00409102	0.188308
Subdoligranulum_sp_APC924_74	-1.58766	0.553475	235	117	0.00452525	0.198466
Oscillibacter_sp_57_20	-1.16552	0.408371	235	100	0.00472835	0.201048
Clostridiales_bacterium_KLE1615	-1.47064	0.520951	235	109	0.00519413	0.203255
Clostridium_symbiosum	1.56062	0.56094	235	125	0.00586911	0.218728
Clostridium_scindens	1.20491	0.434933	235	88	0.00607865	0.218986
Anaerotruncus_colihominis	1.45862	0.533975	235	140	0.00681365	0.224605
Clostridium_innocuum	1.40889	0.525988	235	144	0.00795221	0.250495
Firmicutes_bacterium_CAG_103	-1.48985	0.560569	235	94	0.00844396	0.257545
Subdoligranulum_sp	-1.74766	0.661674	235	110	0.00885216	0.266168
Eubacterium_sp_CAG_161	-0.896796	0.353764	235	46	0.0119391	0.319068
Bacteroides_intestinalis	-1.32367	0.52988	235	44	0.0132199	0.328376
Clostridium_sp_CAG_138	-1.0728	0.434418	235	50	0.0142905	0.346904
Eubacterium_sp_36_13	-0.95232	0.386501	235	54	0.0145082	0.348989
Gemmiger_formicilis	-1.41156	0.596598	235	101	0.0188492	0.37784
Eggerthella_lenta	1.12472	0.483196	235	195	0.020838	0.39534
Firmicutes_bacterium_CAG_83	-1.13906	0.489309	235	115	0.0208263	0.39534
Dielma_fastidiosa	0.56059	0.243206	235	42	0.0220986	0.400498
Slackia_piriformis	-0.398343	0.175845	235	29	0.0244675	0.407175
Intestinimonas_butyriciproducens	1.14474	0.506803	235	166	0.0248802	0.407706
Streptococcus_gordonii	-0.578177	0.25675	235	37	0.0253159	0.40845
Alistipes_putredinis	-2.00558	0.912902	235	155	0.0290698	0.416145
Blautia_obeum	-1.26894	0.573966	235	172	0.0280778	0.416145
Lactococcus_lactis	-0.81841	0.367571	235	72	0.0269918	0.416145
Methanobrevibacter_smithii	-0.972461	0.44185	235	64	0.0287842	0.416145
Eisenbergiella_tayi	0.978909	0.464203	235	86	0.0360932	0.456638
Odoribacter_splanchnicus	-0.794489	0.386749	235	157	0.0411311	0.45921
Alistipes_indistinctus	-1.2526	0.629302	235	101	0.0477778	0.49
Parabacteroides_goldsteinii	-0.904455	0.457758	235	50	0.049423	0.493401
Anaerostipes_caccae	0.923672	0.472402	235	74	0.0518178	0.501439
Proteobacteria_bacterium_CAG_139	-0.761204	0.392003	235	45	0.0534339	0.507056
Coprococcus_comes	-1.12271	0.582135	235	125	0.0550672	0.509468
Asaccharobacter_celatus	-0.722529	0.403809	235	184	0.074945	0.570435
Dorea_longicatena	-1.00393	0.561229	235	137	0.0750232	0.570435
Alistipes_finegoldii	-1.17737	0.659877	235	154	0.075766	0.571159
Clostridium_sp_CAG_169	-0.719352	0.403739	235	112	0.0761737	0.572556
Fusicatenibacter_saccharivorans	-0.940003	0.527961	235	181	0.076384	0.572556
Blautia_sp_CAG_52	-1.05064	0.596854	235	114	0.0797483	0.587782
Faecalibacterium_prausnitzii	-0.822342	0.46999	235	195	0.0815642	0.592909
Coprococcus_catus	-0.705883	0.409203	235	107	0.0859282	0.606887
Clostridium_sp_CAG_167	-0.391753	0.244353	235	33	0.110319	0.630051
Clostridium_sp_CAG_217	-0.287998	0.17192	235	35	0.0953185	0.630051
Dorea_sp_CAG_317	1.08414	0.677582	235	146	0.111031	0.630051
Erysipelotrichaceae_bacterium_3_1_53	0.498657	0.309004	235	36	0.108014	0.630051
Turicibacter_sanguinis	-0.400173	0.256038	235	42	0.119503	0.644001
Barnesiella_intestinihominis	-0.663635	0.439061	235	76	0.1321	0.667054
Firmicutes_bacterium_CAG_110	-0.838253	0.559766	235	47	0.135695	0.678438
Clostridium_sp_CAG_75	-0.752767	0.504034	235	87	0.136743	0.678484
Firmicutes_bacterium_CAG_65_45_313	-0.561844	0.376622	235	47	0.137184	0.678484
Eubacterium_ramulus	-1.02058	0.699857	235	96	0.146192	0.687479
Firmicutes_bacterium_CAG_129	-0.932868	0.641477	235	87	0.147302	0.687479
Oscillibacter_sp_CAG_241	-0.992453	0.681857	235	78	0.146953	0.687479
Firmicutes_bacterium_CAG_137	-0.766712	0.533097	235	56	0.151792	0.688923
Ruthenibacterium_lactatiformans	0.466537	0.325408	235	226	0.153077	0.693567
Bacteroides_xylanisolvens	-0.739782	0.529334	235	130	0.163649	0.701808
Bifidobacterium_adolescentis	-0.643776	0.458943	235	59	0.162105	0.701808
Roseburia_faecis	-0.834092	0.593128	235	144	0.161058	0.701808
Sellimonas_intestinalis	0.821401	0.580979	235	112	0.158828	0.701808
Ruminococcus_bicirculans	-0.899695	0.647124	235	96	0.165843	0.704292
Clostridium_saccharolyticum	0.55645	0.403101	235	37	0.168858	0.706451
Bacteroides_ovatus	1.02617	0.755065	235	177	0.175521	0.71288
Ruminococcaceae_bacterium_D16	0.570785	0.417937	235	72	0.173421	0.71288
Clostridium_spiroforme	0.424831	0.320484	235	50	0.186351	0.728491
Eisenbergiella_massiliensis	0.743895	0.590931	235	139	0.209417	0.743041
Firmicutes_bacterium_AF16_15	-0.676927	0.545031	235	126	0.21556	0.743041
Firmicutes_bacterium_CAG_56	-0.678969	0.547332	235	55	0.21611	0.743041
Roseburia_hominis	-0.79228	0.642059	235	174	0.218531	0.743576
Alistipes_shahii	-0.7061	0.594214	235	127	0.236	0.745495
Butyricimonas_synergistica	-0.370174	0.310809	235	63	0.234935	0.745495
Ruminococcus_sp_CAG_177	-0.365027	0.309296	235	30	0.239201	0.745495
Intestinibacter_bartlettii	0.429965	0.369131	235	71	0.24536	0.75099
Blautia_sp_N6H1_15	0.427039	0.378574	235	31	0.260541	0.762659
Tyzzerella_sp	-0.593535	0.521172	235	61	0.256006	0.762659
Coprobacter_fastidiosus	-0.448118	0.401474	235	43	0.265561	0.76388
Ruminococcaceae_bacterium_D5	-0.475228	0.42536	235	74	0.265111	0.76388
Clostridium_asparagiforme	-0.462608	0.419641	235	95	0.271496	0.764021
Bacteroides_fragilis	-0.693803	0.667227	235	110	0.29956	0.781589
Anaerostipes_hadrus	-0.481416	0.466424	235	197	0.303138	0.783305
Bacteroides_caccae	0.334791	0.327192	235	129	0.307326	0.78502
Bilophila_wadsworthia	-0.543561	0.53255	235	155	0.308528	0.78502
Clostridium_sp_AF36_4	-0.381803	0.371569	235	75	0.305294	0.78502
Roseburia_sp_CAG_10041_57	0.294376	0.28725	235	32	0.306581	0.78502
Clostridium_sp_AM22_11AC	-0.616377	0.617274	235	99	0.319112	0.787277
Firmicutes_bacterium_CAG_124	-0.545664	0.546407	235	80	0.319067	0.787277
Veillonella_dispar	0.279382	0.278975	235	40	0.317705	0.787277
Clostridium_sp_CAG_230	-0.181878	0.185379	235	26	0.327613	0.791665
Coprococcus_eutactus	-0.407873	0.418248	235	28	0.330536	0.794355
Firmicutes_bacterium_CAG_176	-0.334539	0.348471	235	44	0.338098	0.794355
Firmicutes_bacterium_CAG_424	0.611982	0.635206	235	71	0.336385	0.794355
Streptococcus_parasanguinis	0.478191	0.496965	235	157	0.336995	0.794355
Alistipes_inops	-0.378451	0.405377	235	33	0.351546	0.797132
Clostridium_sp_CAG_242	0.453413	0.484472	235	59	0.350356	0.797132
Clostridium_sp_CAG_122	-0.223601	0.24359	235	34	0.359656	0.799452
Firmicutes_bacterium_CAG_24053_14	-0.302634	0.333453	235	52	0.365095	0.799452
Firmicutes_bacterium_CAG_95	-0.25339	0.290662	235	30	0.384285	0.799452
Lachnospiraceae_bacterium_OF09_33XD	0.394932	0.438365	235	160	0.368616	0.799452
Parabacteroides_merdae	0.411728	0.463266	235	145	0.375108	0.799452
Roseburia_sp_CAG_309	-0.258578	0.295621	235	42	0.382693	0.799452
Rothia_mucilaginosa	0.404388	0.445756	235	68	0.365295	0.799452
Streptococcus_salivarius	0.365123	0.417818	235	219	0.383137	0.799452
Firmicutes_bacterium_CAG_466	0.290611	0.342406	235	55	0.396952	0.81156
Gordonibacter_pamelaeae	0.465527	0.557352	235	130	0.404484	0.814111
Anaerotignum_lactatifermentans	0.340368	0.413104	235	92	0.410873	0.820505
Bifidobacterium_longum	-0.693165	0.850168	235	133	0.415767	0.822494
Parabacteroides_distasonis	0.331319	0.409805	235	182	0.419689	0.825396
Ruminococcus_sp_37_24	-0.292314	0.364609	235	46	0.423581	0.827944
Actinomyces_sp_ICM47	0.313239	0.398643	235	72	0.432852	0.838134
Blautia_sp	-0.364858	0.472684	235	60	0.44101	0.843475
Anaeromassilibacillus_sp_An250	-0.321205	0.430619	235	103	0.456515	0.847117
Bacteroides_vulgatus	0.389136	0.532289	235	186	0.46552	0.849915
Agathobaculum_butyriciproducens	-0.398415	0.548522	235	160	0.4684	0.850149
Sutterella_wadsworthensis	0.156542	0.219474	235	28	0.476442	0.853531
Bacteroides_massiliensis	0.340734	0.490317	235	64	0.487836	0.859509
Dorea_formicigenerans	-0.377981	0.539583	235	146	0.484351	0.859509
Collinsella_aerofaciens	-0.337765	0.50149	235	139	0.501321	0.860263
Bacteroides_finegoldii	0.307629	0.472183	235	63	0.515402	0.860983
Bacteroides_uniformis	-0.283295	0.440698	235	208	0.521002	0.860983
Eggerthella_sp_CAG_209	-0.135925	0.210713	235	34	0.519554	0.860983
Holdemania_filiformis	0.280212	0.43653	235	108	0.521601	0.860983
Bacteroides_salyersiae	0.155831	0.2533	235	35	0.539056	0.865915
Eubacterium_hallii	-0.451128	0.72409	235	169	0.533911	0.865915
Eubacterium_ventriosum	-0.269065	0.44052	235	60	0.541969	0.865915
Firmicutes_bacterium_CAG_145	-0.349954	0.568379	235	116	0.538726	0.865915
Clostridium_leptum	-0.271151	0.448062	235	185	0.545694	0.867211
Clostridium_sp_CAG_505	0.206937	0.343902	235	60	0.547971	0.868743
Clostridiales_Family_XIII_bacterium	-0.209366	0.362718	235	57	0.564385	0.874846
Ruminococcus_lactaris	-0.417409	0.75479	235	84	0.580816	0.878527
Lawsonibacter_asaccharolyticus	0.242556	0.441088	235	211	0.582943	0.880403
Eggerthella_sp_CAG_298	-0.284651	0.52397	235	109	0.587501	0.881467
Acidaminococcus_intestini	-0.12572	0.236135	235	24	0.594981	0.882086
Bacteroides_cellulosilyticus	0.359372	0.698758	235	99	0.607557	0.884274
Firmicutes_bacterium_CAG_240	0.134935	0.282001	235	25	0.632776	0.895513
Roseburia_sp_CAG_100	0.176146	0.37321	235	43	0.637411	0.897599
Eubacterium_sp_CAG_38	-0.315404	0.67014	235	113	0.638354	0.89765
Dialister_invisus	-0.195792	0.436843	235	73	0.654452	0.905217
Firmicutes_bacterium_CAG_114	0.15807	0.359236	235	143	0.660357	0.905666
Firmicutes_bacterium_CAG_94	0.294416	0.664813	235	101	0.658305	0.905666
Bacteroides_stercoris	-0.314879	0.757247	235	128	0.677946	0.908316
Bifidobacterium_animalis	0.198422	0.474973	235	38	0.676534	0.908316
Clostridium_sp_CAG_58	-0.200117	0.484039	235	187	0.679692	0.908316
Prevotella_copri	-0.199529	0.473728	235	29	0.674028	0.908316
Ruminococcaceae_bacterium_KLE1738	0.133941	0.346029	235	143	0.69907	0.916636
Bifidobacterium_pseudocatenulatum	0.130393	0.346505	235	51	0.70705	0.918887
Blautia_wexlerae	-0.206547	0.544555	235	144	0.704835	0.918887
Firmicutes_bacterium_CAG_102	-0.111517	0.306419	235	32	0.716256	0.920677
Phascolarctobacterium_faecium	0.246429	0.694701	235	111	0.723134	0.922425
Roseburia_inulinivorans	0.217356	0.68399	235	151	0.750956	0.936395
Collinsella_intestinalis	-0.131049	0.432851	235	39	0.76236	0.941687
Veillonella_parvula	-0.0902467	0.312411	235	32	0.772951	0.946025
Akkermansia_muciniphila	-0.203755	0.808211	235	151	0.801194	0.95839
Bacteroides_faecis	0.0659222	0.288695	235	29	0.81959	0.962023
Lactobacillus_rhamnosus	0.0707908	0.310074	235	39	0.819623	0.962023
Ruminococcus_bromii	-0.187212	0.839665	235	99	0.823773	0.962023
Bifidobacterium_bifidum	0.0543652	0.263226	235	28	0.836565	0.963181
Eubacterium_sp_CAG_180	0.113518	0.554503	235	32	0.83798	0.963181
Clostridium_sp_CAG_299	-0.0557324	0.325871	235	42	0.864361	0.967381
Eubacterium_rectale	-0.111512	0.640423	235	162	0.861929	0.967381
Bacteroides_eggerthii	-0.0450841	0.315046	235	26	0.88634	0.972328
Ruminococcus_torques	0.0516596	0.398399	235	125	0.896948	0.97631
Clostridium_sp_CAG_273	0.0390301	0.353862	235	37	0.912274	0.981305
Roseburia_intestinalis	-0.0572809	0.588009	235	167	0.922486	0.985149
Firmicutes_bacterium_CAG_41	-0.0412802	0.537039	235	181	0.9388	0.991726
Bacteroides_thetaiotaomicron	0.0370215	0.503087	235	166	0.941405	0.992106
Bacteroides_dorei	-0.0402259	0.725619	235	104	0.955841	0.993147
Harryflintia_acetispora	-0.022114	0.33291	235	67	0.947099	0.993147
Streptococcus_thermophilus	-0.0341976	0.511545	235	161	0.946761	0.993147
Eubacterium_siraeum	-0.0174072	0.704608	235	130	0.980313	0.994973
Blautia_hydrogenotrophica	-0.0113215	0.628232	235	115	0.985638	0.996991
Butyricimonas_virosa	-0.00657405	0.375104	235	57	0.986033	0.996991
Lactobacillus_casei_group	0.00432938	0.293365	235	33	0.988239	0.997571
Escherichia_coli	-0.00386122	0.523832	235	106	0.994125	0.998536
Lachnospira_pectinoschiza	-0.00272981	0.51426	235	89	0.995769	0.998955
Monoglobus_pectinilyticus	-0.00313469	0.672481	235	103	0.996285	0.998955
Haemophilus_parainfluenzae	-0.000654212	0.281407	235	38	0.998147	0.99927
Multivariate model in MaAsLin 2 was adjusted for age, race, Bristol stool scale, antibiotics use, fiber intake, alcohol consumption, body mass index, smoking, menopausal hormone use, physical activity, Alternate Healthy Eating Index, and calorie intake. P-values are two-sided, with multiple comparison corrected using Benjamini-Hochberg false discovery rate (FDR).

## Sheet: 3
Supplementary Data 3. Associations between species abundances and severity of diverticulitis
Feature	Metadata	Coefficient	Standard error	N	N not 0	p-value	FDR p-value
Acidaminococcus_intestini	Severe	1.42611	0.445286	235	24	0.0015642	0.149837
Anaerotruncus_colihominis	Severe	3.1215	1.00842	235	140	0.0022216	0.157456
Odoribacter_splanchnicus	Severe	-2.23029	0.730807	235	157	0.00255579	0.163364
Bifidobacterium_animalis	Severe	2.36723	0.902333	235	38	0.0093162	0.315794
Clostridium_spiroforme	Severe	1.5662	0.609211	235	50	0.0108073	0.333028
Escherichia_coli	Severe	2.52922	0.996114	235	106	0.0118083	0.345813
Clostridium_scindens	Severe	1.9814	0.828399	235	88	0.0176095	0.42273
Clostridium_symbiosum	Severe	2.52595	1.06872	235	125	0.0189767	0.42273
Clostridium_clostridioforme	Severe	2.28883	0.996667	235	105	0.0225934	0.433862
Ruminococcaceae_bacterium_D5	Severe	-1.85644	0.811035	235	74	0.0230343	0.433862
Anaeromassilibacillus_sp_An250	Severe	1.8728	0.821132	235	103	0.0235251	0.435907
Phascolarctobacterium_faecium	Severe	-2.96996	1.32523	235	111	0.0260236	0.441778
Bacteroides_massiliensis	Severe	-2.07473	0.935561	235	64	0.0276076	0.447243
Alistipes_obesi	Severe	-2.03266	0.9211	235	81	0.0283682	0.45068
Bacteroides_uniformis	Severe	-1.73832	0.842121	235	208	0.0401759	0.492244
Bacteroides_vulgatus	Severe	-2.09539	1.01718	235	186	0.0405811	0.492359
Bifidobacterium_bifidum	Severe	1.0012	0.503337	235	28	0.0479324	0.499598
Eggerthella_sp_CAG_298	Severe	-2.02759	1.00161	235	109	0.0441504	0.499598
Bacteroides_finegoldii	Severe	-1.84103	0.902486	235	63	0.0425555	0.499598
Butyricimonas_virosa	Severe	-1.43061	0.717232	235	57	0.0473239	0.499598
Parabacteroides_goldsteinii	Severe	-1.75692	0.875172	235	50	0.0459243	0.499598
Roseburia_sp_CAG_100	Severe	-1.36258	0.714152	235	43	0.0577025	0.541677
Methanobrevibacter_smithii	Severe	-1.60014	0.845611	235	64	0.0597709	0.546615
Bacteroides_ovatus	Severe	-2.7357	1.44503	235	177	0.0596521	0.546615
Subdoligranulum_sp	Severe	-2.38376	1.26642	235	110	0.0611234	0.55011
Oscillibacter_sp_CAG_241	Severe	-2.44315	1.30516	235	78	0.0625514	0.555998
Harryflintia_acetispora	Severe	1.15156	0.637578	235	67	0.0722671	0.581095
Dielma_fastidiosa	Severe	0.846293	0.465738	235	42	0.0705682	0.581095
Firmicutes_bacterium_CAG_41	Severe	-1.84547	1.02862	235	181	0.0741736	0.584981
Erysipelotrichaceae_bacterium_3_1_53	Severe	-1.05496	0.591909	235	36	0.0760859	0.586886
Gemmiger_formicilis	Severe	-1.97129	1.14333	235	101	0.0860896	0.607124
Roseburia_sp_CAG_10041_57	Severe	-0.940196	0.550561	235	32	0.0891079	0.609858
Firmicutes_bacterium_CAG_176	Severe	-1.12761	0.668	235	44	0.092826	0.616304
Bacteroides_cellulosilyticus	Severe	-2.19978	1.33995	235	99	0.102089	0.637492
Alistipes_finegoldii	Severe	-2.07746	1.26539	235	154	0.102077	0.637492
Eggerthella_lenta	Severe	1.48481	0.926853	235	195	0.110599	0.647921
Coprococcus_comes	Severe	-1.78705	1.11665	235	125	0.110958	0.647921
Firmicutes_bacterium_CAG_110	Severe	-1.71506	1.07376	235	47	0.111655	0.647921
Ruminococcus_bromii	Severe	-2.53456	1.61095	235	99	0.117086	0.650971
Firmicutes_bacterium_CAG_240	Severe	-0.853509	0.541021	235	25	0.116103	0.650971
Clostridium_sp_CAG_169	Severe	-1.20718	0.774682	235	112	0.120607	0.653803
Eubacterium_sp_CAG_38	Severe	1.99125	1.28593	235	113	0.122949	0.653803
Clostridium_innocuum	Severe	1.57223	1.00925	235	144	0.120722	0.653803
Roseburia_hominis	Severe	-1.88292	1.23222	235	174	0.127939	0.658582
Barnesiella_intestinihominis	Severe	-1.26252	0.842809	235	76	0.135574	0.67618
Hungatella_hathewayi	Severe	1.464	0.979531	235	132	0.13646	0.67618
Firmicutes_bacterium_CAG_24053_14	Severe	-0.952266	0.640131	235	52	0.138292	0.677348
Ruminococcus_bicirculans	Severe	1.84417	1.24231	235	96	0.139122	0.68002
Clostridium_sp_CAG_299	Severe	0.910992	0.625707	235	42	0.146842	0.687951
Alistipes_inops	Severe	-1.12112	0.778448	235	33	0.15124	0.692673
Lawsonibacter_asaccharolyticus	Severe	-1.18649	0.847241	235	211	0.162802	0.711927
Clostridium_sp_CAG_58	Severe	-1.28772	0.929831	235	187	0.167492	0.714695
Turicibacter_sanguinis	Severe	-0.677335	0.491868	235	42	0.169898	0.716757
Eubacterium_siraeum	Severe	-1.84257	1.35374	235	130	0.174881	0.71897
Firmicutes_bacterium_CAG_103	Severe	-1.44825	1.07711	235	94	0.180155	0.71897
Parabacteroides_merdae	Severe	-1.17999	0.890252	235	145	0.186401	0.726408
Ruminococcus_sp_CAG_177	Severe	-0.781882	0.594406	235	30	0.189751	0.730902
Clostridium_sp_CAG_75	Severe	1.25678	0.968756	235	87	0.19589	0.738496
Clostridium_sp_CAG_138	Severe	-1.0753	0.835001	235	50	0.199181	0.741515
Haemophilus_parainfluenzae	Severe	-0.696686	0.540896	235	38	0.199098	0.741515
Collinsella_aerofaciens	Severe	-1.20391	0.964137	235	139	0.213111	0.748581
Bacteroides_faecis	Severe	0.667581	0.555172	235	29	0.230477	0.748581
Coprococcus_catus	Severe	-0.930922	0.786996	235	107	0.23814	0.748581
Flavonifractor_plautii	Severe	0.92564	0.762136	235	220	0.225852	0.748581
Ruthenibacterium_lactatiformans	Severe	0.739731	0.625841	235	226	0.238496	0.748581
Firmicutes_bacterium_CAG_95	Severe	-0.69701	0.558816	235	30	0.21362	0.748581
Blautia_sp_CAG_257	Severe	1.44273	1.26323	235	178	0.254662	0.755196
Eubacterium_hallii	Severe	-1.5752	1.39298	235	169	0.259371	0.762974
Faecalibacterium_prausnitzii	Severe	-0.97469	0.904394	235	195	0.282341	0.773865
Blautia_hydrogenotrophica	Severe	1.27713	1.20902	235	115	0.29198	0.77704
Erysipelatoclostridium_ramosum	Severe	1.08089	1.0294	235	94	0.294866	0.7798
Bacteroides_stercoris	Severe	-1.51642	1.45742	235	128	0.299264	0.783515
Eisenbergiella_tayi	Severe	-0.916186	0.89348	235	86	0.3063	0.788241
Alistipes_shahii	Severe	-1.15562	1.1438	235	127	0.31345	0.794111
Bacteroides_fragilis	Severe	1.24232	1.28459	235	110	0.334565	0.798394
Coprobacter_fastidiosus	Severe	-0.742414	0.772969	235	43	0.337878	0.799035
Clostridiales_Family_XIII_bacterium	Severe	-0.672604	0.698342	235	57	0.336538	0.799035
Clostridium_sp_CAG_273	Severe	-0.647595	0.68133	235	37	0.342913	0.799872
Dialister_invisus	Severe	0.800636	0.841096	235	73	0.342199	0.799872
Blautia_sp	Severe	-0.856288	0.910149	235	60	0.347833	0.801506
Oscillibacter_sp_57_20	Severe	-0.733051	0.786343	235	100	0.352245	0.804398
Bilophila_wadsworthia	Severe	-0.956398	1.02546	235	155	0.352024	0.804398
Bacteroides_eggerthii	Severe	-0.564644	0.606645	235	26	0.353	0.804465
Streptococcus_parasanguinis	Severe	0.881267	0.956983	235	157	0.358126	0.806996
Eubacterium_rectale	Severe	1.09322	1.23341	235	162	0.376408	0.809034
Veillonella_dispar	Severe	-0.471272	0.537305	235	40	0.381391	0.809474
Firmicutes_bacterium_CAG_83	Severe	-0.823906	0.942418	235	115	0.382942	0.809574
Actinomyces_sp_ICM47	Severe	-0.655363	0.767856	235	72	0.394316	0.811799
Agathobaculum_butyriciproducens	Severe	-0.90457	1.05654	235	160	0.392844	0.811799
Alistipes_putredinis	Severe	-1.47295	1.75852	235	155	0.403164	0.817751
Asaccharobacter_celatus	Severe	0.642409	0.777891	235	184	0.409797	0.819586
Bacteroides_salyersiae	Severe	-0.401403	0.487959	235	35	0.411621	0.819586
Clostridium_sp_AM22_11AC	Severe	0.976423	1.18913	235	99	0.412468	0.819586
Coprococcus_eutactus	Severe	0.66413	0.80571	235	28	0.410678	0.819586
Parasutterella_excrementihominis	Severe	-0.869684	1.06811	235	110	0.416398	0.820924
Eubacterium_eligens	Severe	0.735163	0.911367	235	151	0.420738	0.824325
Firmicutes_bacterium_CAG_129	Severe	-0.960746	1.23595	235	87	0.437799	0.832994
Firmicutes_bacterium_AF16_15	Severe	-0.810821	1.05014	235	126	0.440884	0.836617
Clostridium_bolteae	Severe	0.748056	0.985166	235	158	0.448478	0.840424
Anaerostipes_hadrus	Severe	-0.67263	0.89876	235	197	0.455023	0.842062
Ruminococcus_gnavus	Severe	0.822342	1.10369	235	174	0.457021	0.842429
Bacteroides_thetaiotaomicron	Severe	-0.713949	0.969445	235	166	0.462244	0.84546
Firmicutes_bacterium_CAG_114	Severe	-0.501034	0.692274	235	143	0.469991	0.85139
Ruminococcaceae_bacterium_KLE1738	Severe	-0.473805	0.666853	235	143	0.478144	0.855163
Lactobacillus_rhamnosus	Severe	-0.418349	0.597582	235	39	0.484627	0.85549
Bacteroides_intestinalis	Severe	-0.680125	1.02131	235	44	0.506152	0.862148
Clostridium_sp_AF36_4	Severe	-0.487988	0.716138	235	75	0.496328	0.862148
Streptococcus_gordonii	Severe	-0.311619	0.494921	235	37	0.52959	0.8729
Firmicutes_bacterium_CAG_65_45_313	Severe	-0.455219	0.725994	235	47	0.531294	0.87317
Streptococcus_salivarius	Severe	0.497101	0.805429	235	219	0.537752	0.876308
Roseburia_sp_CAG_309	Severe	-0.346851	0.569883	235	42	0.543397	0.876405
Bacteroides_caccae	Severe	0.379102	0.630757	235	129	0.548444	0.87773
Bacteroides_dorei	Severe	-0.838578	1.39885	235	104	0.549473	0.87773
Sutterella_wadsworthensis	Severe	0.253052	0.423103	235	28	0.550401	0.87773
Bifidobacterium_longum	Severe	-0.914938	1.63913	235	133	0.577288	0.878892
Butyricimonas_synergistica	Severe	-0.338268	0.599231	235	63	0.57299	0.878892
Parabacteroides_distasonis	Severe	-0.443705	0.7901	235	182	0.574976	0.878892
Clostridium_sp_CAG_122	Severe	0.269477	0.469624	235	34	0.566683	0.878892
Fusicatenibacter_saccharivorans	Severe	-0.564292	1.01792	235	181	0.579901	0.878892
Intestinibacter_bartlettii	Severe	0.399677	0.711682	235	71	0.574966	0.878892
Holdemania_filiformis	Severe	-0.479613	0.841608	235	108	0.569345	0.878892
Monoglobus_pectinilyticus	Severe	-0.71576	1.29657	235	103	0.581482	0.879345
Alistipes_indistinctus	Severe	-0.66461	1.21333	235	101	0.584417	0.880723
Dorea_longicatena	Severe	0.590396	1.08209	235	137	0.585891	0.881168
Clostridium_citroniae	Severe	0.42007	0.779432	235	159	0.590473	0.882441
Ruminococcaceae_bacterium_D16	Severe	0.429319	0.805836	235	72	0.594739	0.884856
Ruminococcus_sp_37_24	Severe	-0.374377	0.703014	235	46	0.594898	0.884856
Roseburia_faecis	Severe	0.575026	1.14371	235	144	0.615629	0.892284
Faecalibacterium_sp_CAG_74	Severe	0.35051	0.696538	235	26	0.615317	0.892284
Slackia_piriformis	Severe	-0.168719	0.33908	235	29	0.61928	0.89326
Clostridium_sp_CAG_217	Severe	-0.161214	0.33152	235	35	0.62725	0.895394
Dorea_sp_CAG_317	Severe	0.633185	1.30661	235	146	0.628444	0.896033
Clostridium_sp_CAG_230	Severe	-0.172318	0.357476	235	26	0.630259	0.896748
Bacteroides_xylanisolvens	Severe	-0.479149	1.02077	235	130	0.639252	0.901533
Akkermansia_muciniphila	Severe	0.703035	1.55862	235	151	0.652391	0.905337
Clostridium_sp_CAG_505	Severe	0.273518	0.663259	235	60	0.680461	0.912839
Firmicutes_bacterium_CAG_94	Severe	-0.506629	1.28222	235	101	0.693139	0.919107
Firmicutes_bacterium_CAG_102	Severe	0.207616	0.591033	235	32	0.725718	0.928434
Eubacterium_ventriosum	Severe	-0.292632	0.849699	235	60	0.73088	0.931561
Clostridium_lavalense	Severe	0.359696	1.05252	235	162	0.732869	0.931754
Blautia_sp_CAG_52	Severe	-0.375194	1.15128	235	114	0.744816	0.936081
Dorea_formicigenerans	Severe	-0.341496	1.0408	235	146	0.743143	0.936081
Streptococcus_thermophilus	Severe	-0.30806	0.986745	235	161	0.755187	0.940252
Firmicutes_bacterium_CAG_424	Severe	-0.370936	1.2253	235	71	0.762382	0.943297
Anaerostipes_caccae	Severe	0.253787	0.911281	235	74	0.780895	0.94791
Bifidobacterium_pseudocatenulatum	Severe	0.175101	0.668435	235	51	0.793601	0.950704
Prevotella_copri	Severe	0.24069	0.913856	235	29	0.792507	0.950704
Clostridium_sp_CAG_242	Severe	-0.236715	0.934594	235	59	0.800289	0.953686
Roseburia_inulinivorans	Severe	-0.310037	1.31951	235	151	0.814456	0.9609
Ruminococcus_lactaris	Severe	0.340361	1.45609	235	84	0.815398	0.961105
Firmicutes_bacterium_CAG_124	Severe	-0.237753	1.0541	235	80	0.821762	0.964677
Blautia_obeum	Severe	-0.22297	1.10729	235	172	0.8406	0.965715
Clostridium_saccharolyticum	Severe	-0.157245	0.777663	235	37	0.839947	0.965715
Lachnospira_pectinoschiza	Severe	-0.21518	0.992095	235	89	0.828492	0.965715
Faecalibacterium_sp_CAG_74_58_120	Severe	0.10839	0.556683	235	23	0.845803	0.965715
Firmicutes_bacterium_CAG_145	Severe	-0.226998	1.09651	235	116	0.836188	0.965715
Firmicutes_bacterium_CAG_56	Severe	0.212366	1.05591	235	55	0.840791	0.965715
Eubacterium_sp_36_13	Severe	-0.124648	0.74566	235	54	0.867395	0.970811
Lactococcus_lactis	Severe	-0.110493	0.709143	235	72	0.876324	0.970815
Clostridium_sp_CAG_167	Severe	0.0738611	0.471423	235	33	0.875644	0.970815
Blautia_producta	Severe	-0.153425	0.966344	235	118	0.873998	0.970815
Blautia_sp_N6H1_15	Severe	-0.11409	0.730372	235	31	0.876013	0.970815
Blautia_wexlerae	Severe	0.166507	1.05059	235	144	0.874218	0.970815
Eisenbergiella_massiliensis	Severe	0.172102	1.14007	235	139	0.880148	0.970815
Lactobacillus_casei_group	Severe	0.0737537	0.56599	235	33	0.896441	0.972739
Eubacterium_sp_CAG_180	Severe	-0.146719	1.0698	235	32	0.891042	0.972739
Anaerotignum_lactatifermentans	Severe	0.112315	0.796997	235	92	0.88806	0.972739
Tyzzerella_sp	Severe	-0.13757	1.00549	235	61	0.8913	0.972739
Intestinimonas_butyriciproducens	Severe	-0.124375	0.977779	235	166	0.898898	0.973405
Eubacterium_ramulus	Severe	0.170259	1.35024	235	96	0.899772	0.97398
Clostridiales_bacterium_KLE1615	Severe	-0.111604	1.00508	235	109	0.911687	0.979028
Eubacterium_sp_CAG_115	Severe	0.0839601	0.824749	235	31	0.919008	0.983796
Eubacterium_sp_CAG_161	Severe	0.0692153	0.682528	235	46	0.919318	0.983796
Rothia_mucilaginosa	Severe	-0.0827914	0.860013	235	68	0.923396	0.984866
Subdoligranulum_sp_APC924_74	Severe	0.103782	1.06784	235	117	0.922665	0.984866
Collinsella_intestinalis	Severe	0.0745272	0.835118	235	39	0.928972	0.986185
Firmicutes_bacterium_CAG_466	Severe	-0.0502213	0.660621	235	55	0.939472	0.988642
Proteobacteria_bacterium_CAG_139	Severe	0.0520991	0.756313	235	45	0.945144	0.9902
Ruminococcus_torques	Severe	0.0464164	0.768656	235	125	0.951903	0.992531
Lachnospiraceae_bacterium_OF09_33XD	Severe	-0.0472039	0.845765	235	160	0.955542	0.992531
Clostridium_leptum	Severe	0.0475059	0.864474	235	185	0.956226	0.992531
Bifidobacterium_adolescentis	Severe	0.0433406	0.885469	235	59	0.961007	0.993488
Sellimonas_intestinalis	Severe	-0.039818	1.12093	235	112	0.971696	0.996567
Roseburia_intestinalis	Severe	-0.0393881	1.13449	235	167	0.972336	0.996591
Eggerthella_sp_CAG_209	Severe	0.00699426	0.406544	235	34	0.986289	0.997897
Gordonibacter_pamelaeae	Severe	0.0189263	1.07534	235	130	0.985974	0.997897
Clostridium_asparagiforme	Severe	-0.019222	0.809645	235	95	0.981081	0.997897
Firmicutes_bacterium_CAG_137	Severe	-0.021728	1.02854	235	56	0.983165	0.997897
Veillonella_parvula	Severe	-0.0116903	0.602758	235	32	0.984544	0.997897
Clostridium_citroniae	Control	-1.92586	0.422953	235	159	8.75829e-06	0.0136308
Clostridium_lavalense	Control	-2.47386	0.571142	235	162	2.25602e-05	0.0213194
Parasutterella_excrementihominis	Control	2.31639	0.5796	235	110	8.78344e-05	0.0355729
Eubacterium_eligens	Control	1.81429	0.494547	235	151	0.000306273	0.0789348
Blautia_producta	Control	-1.85054	0.524379	235	118	0.000508241	0.110836
Faecalibacterium_sp_CAG_74_58_120	Control	1.04076	0.30208	235	23	0.000683549	0.121952
Erysipelatoclostridium_ramosum	Control	-1.92344	0.558593	235	94	0.000688266	0.121952
Faecalibacterium_sp_CAG_74	Control	1.29375	0.377971	235	26	0.000739386	0.123303
Hungatella_hathewayi	Control	-1.76345	0.531535	235	132	0.00106281	0.137453
Ruminococcus_gnavus	Control	-1.92152	0.598911	235	174	0.00153499	0.149837
Clostridium_bolteae	Control	-1.70844	0.534593	235	158	0.0016004	0.149837
Blautia_sp_CAG_257	Control	-2.16054	0.685482	235	178	0.00184931	0.152193
Eubacterium_sp_CAG_115	Control	1.2535	0.447544	235	31	0.00555281	0.238518
Subdoligranulum_sp_APC924_74	Control	1.60394	0.579455	235	117	0.00612294	0.255273
Clostridiales_bacterium_KLE1615	Control	1.45313	0.545401	235	109	0.00828784	0.2937
Clostridium_clostridioforme	Control	-1.4014	0.540834	235	105	0.0102072	0.326588
Flavonifractor_plautii	Control	-1.0734	0.413567	235	220	0.0100847	0.326588
Oscillibacter_sp_57_20	Control	1.05056	0.426703	235	100	0.0145875	0.393861
Eubacterium_sp_CAG_161	Control	0.907652	0.370368	235	46	0.0150429	0.394875
Eubacterium_sp_36_13	Control	0.932771	0.404627	235	54	0.0220881	0.433862
Eisenbergiella_tayi	Control	-1.1226	0.48484	235	86	0.0215165	0.433862
Bacteroides_intestinalis	Control	1.217	0.554203	235	44	0.029146	0.45068
Alistipes_obesi	Control	1.0947	0.499828	235	81	0.0295684	0.45068
Intestinimonas_butyriciproducens	Control	-1.16424	0.530585	235	166	0.029268	0.45068
Firmicutes_bacterium_CAG_103	Control	1.26271	0.584487	235	94	0.0318296	0.457886
Clostridium_innocuum	Control	-1.16231	0.547664	235	144	0.0349351	0.471624
Lactococcus_lactis	Control	0.801081	0.384811	235	72	0.0385273	0.492244
Erysipelotrichaceae_bacterium_3_1_53	Control	-0.664112	0.321195	235	36	0.0398498	0.492244
Blautia_obeum	Control	1.23397	0.600865	235	172	0.0411973	0.494891
Slackia_piriformis	Control	0.371882	0.183999	235	29	0.0444858	0.499598
Clostridium_sp_CAG_138	Control	0.904158	0.453107	235	50	0.0472315	0.499598
Clostridium_scindens	Control	-0.894155	0.449524	235	88	0.0479332	0.499598
Clostridium_symbiosum	Control	-1.16446	0.579933	235	125	0.0458808	0.499598
Subdoligranulum_sp	Control	1.3738	0.687212	235	110	0.0468342	0.499598
Streptococcus_gordonii	Control	0.529304	0.268565	235	37	0.0499994	0.507109
Firmicutes_bacterium_CAG_83	Control	1.00984	0.511396	235	115	0.0495623	0.507109
Asaccharobacter_celatus	Control	0.823282	0.422117	235	184	0.0524085	0.515896
Bacteroides_ovatus	Control	-1.45523	0.784134	235	177	0.0648194	0.555998
Alistipes_putredinis	Control	1.77457	0.954247	235	155	0.0642761	0.555998
Dorea_longicatena	Control	1.09652	0.587187	235	137	0.0631799	0.555998
Proteobacteria_bacterium_CAG_139	Control	0.769375	0.410407	235	45	0.0621704	0.555998
Clostridium_sp_CAG_75	Control	0.949874	0.525688	235	87	0.0721481	0.581095
Eggerthella_lenta	Control	-0.89185	0.50295	235	195	0.0775789	0.586886
Anaerostipes_caccae	Control	-0.883869	0.4945	235	74	0.0752554	0.586886
Anaerotruncus_colihominis	Control	-0.969062	0.547209	235	140	0.0779657	0.586886
Gemmiger_formicilis	Control	1.10239	0.620419	235	101	0.0769813	0.586886
Ruminococcus_bicirculans	Control	1.18893	0.674131	235	96	0.0791862	0.589235
Alistipes_indistinctus	Control	1.14837	0.658404	235	101	0.0825332	0.603093
Dielma_fastidiosa	Control	-0.427861	0.252729	235	42	0.0918844	0.616297
Blautia_sp_CAG_52	Control	0.991792	0.624732	235	114	0.113831	0.648426
Methanobrevibacter_smithii	Control	0.721501	0.458864	235	64	0.11731	0.650971
Clostridium_sp_CAG_167	Control	0.403337	0.255814	235	33	0.116312	0.650971
Fusicatenibacter_saccharivorans	Control	0.851502	0.552368	235	181	0.124627	0.653803
Roseburia_faecis	Control	0.924276	0.620624	235	144	0.137855	0.677348
Roseburia_sp_CAG_10041_57	Control	-0.441832	0.298758	235	32	0.140605	0.680229
Clostridium_sp_CAG_217	Control	0.262714	0.179897	235	35	0.145624	0.686618
Acidaminococcus_intestini	Control	0.349384	0.241631	235	24	0.149623	0.689725
Eubacterium_ramulus	Control	1.04728	0.732697	235	96	0.154328	0.699128
Coprococcus_comes	Control	0.842433	0.60594	235	125	0.165852	0.712404
Dorea_sp_CAG_317	Control	-0.984832	0.709022	235	146	0.166244	0.712404
Clostridium_saccharolyticum	Control	-0.581112	0.421993	235	37	0.169898	0.716757
Anaeromassilibacillus_sp_An250	Control	0.614927	0.445581	235	103	0.168977	0.716757
Bifidobacterium_adolescentis	Control	0.650573	0.480493	235	59	0.177142	0.71897
Sellimonas_intestinalis	Control	-0.827646	0.608262	235	112	0.175016	0.71897
Faecalibacterium_prausnitzii	Control	0.669476	0.490762	235	195	0.173919	0.71897
Firmicutes_bacterium_CAG_137	Control	0.763304	0.558132	235	56	0.172838	0.71897
Parabacteroides_goldsteinii	Control	0.628908	0.474906	235	50	0.186791	0.726408
Bacteroides_massiliensis	Control	-0.666125	0.507675	235	64	0.190857	0.732595
Coprococcus_catus	Control	0.559881	0.427058	235	107	0.191224	0.732595
Bacteroides_vulgatus	Control	-0.717767	0.551965	235	186	0.194836	0.735998
Bacteroides_fragilis	Control	0.888643	0.697075	235	110	0.203725	0.743321
Bacteroides_finegoldii	Control	-0.596368	0.489727	235	63	0.224628	0.748581
Bacteroides_xylanisolvens	Control	0.664635	0.553914	235	130	0.231479	0.748581
Alistipes_finegoldii	Control	0.851547	0.686654	235	154	0.216251	0.748581
Parabacteroides_merdae	Control	-0.596793	0.483088	235	145	0.218017	0.748581
Clostridium_sp_AM22_11AC	Control	0.769515	0.645271	235	99	0.234338	0.748581
Clostridium_sp_CAG_169	Control	0.530022	0.420375	235	112	0.208712	0.748581
Firmicutes_bacterium_CAG_56	Control	0.712275	0.572983	235	55	0.215161	0.748581
Firmicutes_bacterium_CAG_65_45_313	Control	0.49045	0.393955	235	47	0.214485	0.748581
Veillonella_dispar	Control	-0.353294	0.291564	235	40	0.226925	0.748581
Coprococcus_eutactus	Control	0.512032	0.437212	235	28	0.24282	0.749068
Firmicutes_bacterium_CAG_129	Control	0.782189	0.670677	235	87	0.244775	0.749455
Eisenbergiella_massiliensis	Control	-0.716904	0.61865	235	139	0.247792	0.752936
Ruminococcaceae_bacterium_D16	Control	-0.503452	0.437281	235	72	0.250854	0.752986
Odoribacter_splanchnicus	Control	0.444701	0.396567	235	157	0.263356	0.76419
Blautia_sp_N6H1_15	Control	-0.444932	0.396331	235	31	0.262825	0.76419
Turicibacter_sanguinis	Control	0.293942	0.266909	235	42	0.271982	0.768843
Tyzzerella_sp	Control	0.571959	0.545624	235	61	0.295672	0.780474
Clostridium_asparagiforme	Control	0.459594	0.439347	235	95	0.296676	0.780944
Clostridium_sp_CAG_122	Control	0.265865	0.254838	235	34	0.297974	0.782262
Ruthenibacterium_lactatiformans	Control	-0.350521	0.339608	235	226	0.303148	0.786729
Barnesiella_intestinihominis	Control	0.465626	0.457344	235	76	0.309749	0.789001
Roseburia_sp_CAG_100	Control	-0.389848	0.387529	235	43	0.315533	0.794665
Firmicutes_bacterium_CAG_424	Control	-0.670158	0.664898	235	71	0.314609	0.794665
Actinomyces_sp_ICM47	Control	-0.416023	0.416671	235	72	0.319166	0.796068
Phascolarctobacterium_faecium	Control	-0.712224	0.719126	235	111	0.323071	0.796238
Butyricimonas_synergistica	Control	0.317122	0.325168	235	63	0.33051	0.797235
Firmicutes_bacterium_CAG_110	Control	0.569271	0.58267	235	47	0.329645	0.797235
Bacteroides_cellulosilyticus	Control	-0.704377	0.727113	235	99	0.333748	0.798394
Clostridium_sp_CAG_242	Control	-0.490538	0.50715	235	59	0.334489	0.798394
Firmicutes_bacterium_AF16_15	Control	0.549762	0.569852	235	126	0.335737	0.799035
Intestinibacter_bartlettii	Control	-0.367282	0.386189	235	71	0.342631	0.799872
Parabacteroides_distasonis	Control	-0.400907	0.428742	235	182	0.350778	0.804398
Lawsonibacter_asaccharolyticus	Control	-0.428641	0.459749	235	211	0.352189	0.804398
Firmicutes_bacterium_CAG_240	Control	-0.268795	0.293581	235	25	0.360897	0.806996
Rothia_mucilaginosa	Control	-0.417373	0.466679	235	68	0.372119	0.808856
Eubacterium_sp_CAG_38	Control	0.627704	0.697802	235	113	0.369351	0.808856
Firmicutes_bacterium_CAG_124	Control	0.508376	0.572001	235	80	0.375104	0.808856
Lachnospiraceae_bacterium_OF09_33XD	Control	-0.402335	0.458948	235	160	0.38164	0.809474
Oscillibacter_sp_CAG_241	Control	0.60928	0.708235	235	78	0.390576	0.811799
Alistipes_shahii	Control	0.524857	0.620675	235	127	0.398686	0.817594
Firmicutes_bacterium_CAG_466	Control	-0.298487	0.358481	235	55	0.405952	0.818589
Bacteroides_salyersiae	Control	-0.218785	0.264787	235	35	0.409551	0.819586
Bacteroides_caccae	Control	-0.275334	0.342276	235	129	0.422026	0.825252
Clostridium_sp_CAG_230	Control	0.154853	0.193982	235	26	0.42557	0.827889
Gordonibacter_pamelaeae	Control	-0.462559	0.583526	235	130	0.428813	0.827951
Coprobacter_fastidiosus	Control	0.331681	0.419446	235	43	0.429939	0.828219
Clostridium_sp_AF36_4	Control	0.305269	0.388607	235	75	0.432982	0.829395
Holdemania_filiformis	Control	-0.355433	0.456692	235	108	0.437246	0.832994
Anaerostipes_hadrus	Control	0.375924	0.487705	235	197	0.441655	0.83752
Ruminococcus_sp_CAG_177	Control	0.2424	0.32255	235	30	0.453151	0.841458
Anaerotignum_lactatifermentans	Control	-0.322753	0.432484	235	92	0.456301	0.842062
Roseburia_hominis	Control	0.496971	0.668656	235	174	0.458134	0.84393
Escherichia_coli	Control	0.400533	0.540533	235	106	0.45949	0.844275
Dialister_invisus	Control	0.32136	0.456415	235	73	0.482121	0.855163
Bilophila_wadsworthia	Control	0.393564	0.556455	235	155	0.480151	0.855163
Roseburia_sp_CAG_309	Control	0.20418	0.309242	235	42	0.509782	0.864373
Streptococcus_salivarius	Control	-0.287159	0.43706	235	219	0.511855	0.865601
Streptococcus_parasanguinis	Control	-0.339977	0.519299	235	157	0.513359	0.866293
Firmicutes_bacterium_CAG_114	Control	-0.23665	0.375657	235	143	0.529376	0.8729
Eggerthella_sp_CAG_209	Control	0.137022	0.220608	235	34	0.535174	0.876003
Bifidobacterium_longum	Control	0.54967	0.889461	235	133	0.53723	0.876308
Ruminococcus_sp_37_24	Control	0.233598	0.381485	235	46	0.540949	0.876342
Clostridium_leptum	Control	0.278601	0.4691	235	185	0.553188	0.87773
Ruminococcus_lactaris	Control	0.47079	0.790138	235	84	0.551903	0.87773
Clostridium_sp_CAG_299	Control	0.198608	0.339535	235	42	0.559189	0.878592
Harryflintia_acetispora	Control	0.20272	0.345977	235	67	0.558522	0.878592
Butyricimonas_virosa	Control	-0.217796	0.3892	235	57	0.576325	0.878892
Dorea_formicigenerans	Control	0.324423	0.564784	235	146	0.566274	0.878892
Ruminococcaceae_bacterium_KLE1738	Control	-0.208251	0.361863	235	143	0.565546	0.878892
Clostridium_spiroforme	Control	-0.179195	0.330584	235	50	0.58833	0.881452
Firmicutes_bacterium_CAG_94	Control	-0.373874	0.695786	235	101	0.591578	0.882697
Firmicutes_bacterium_CAG_145	Control	0.314353	0.595014	235	116	0.597818	0.886433
Sutterella_wadsworthensis	Control	-0.116854	0.229594	235	28	0.611292	0.890281
Eubacterium_ventriosum	Control	0.22317	0.461083	235	60	0.62886	0.896033
Alistipes_inops	Control	0.202619	0.422419	235	33	0.631945	0.897766
Prevotella_copri	Control	0.237278	0.495897	235	29	0.632784	0.89787
Firmicutes_bacterium_CAG_95	Control	0.144074	0.303237	235	30	0.635175	0.899911
Blautia_sp	Control	0.230562	0.493886	235	60	0.641084	0.901533
Clostridium_sp_CAG_505	Control	-0.16404	0.359913	235	60	0.649002	0.90325
Agathobaculum_butyriciproducens	Control	0.256547	0.573323	235	160	0.654976	0.906413
Firmicutes_bacterium_CAG_102	Control	0.144078	0.320719	235	32	0.653707	0.906413
Firmicutes_bacterium_CAG_41	Control	-0.248155	0.558173	235	181	0.65706	0.906413
Firmicutes_bacterium_CAG_24053_14	Control	0.153285	0.347362	235	52	0.659444	0.9065
Firmicutes_bacterium_CAG_176	Control	0.157689	0.362485	235	44	0.663974	0.908917
Lactobacillus_rhamnosus	Control	-0.136403	0.324273	235	39	0.674429	0.912839
Eubacterium_rectale	Control	0.282967	0.6693	235	162	0.67287	0.912839
Ruminococcaceae_bacterium_D5	Control	0.184072	0.440102	235	74	0.676175	0.912839
Blautia_wexlerae	Control	0.232661	0.570096	235	144	0.683593	0.913282
Bifidobacterium_bifidum	Control	0.102658	0.273132	235	28	0.707388	0.923416
Clostridium_sp_CAG_273	Control	-0.140596	0.369718	235	37	0.704107	0.923416
Roseburia_inulinivorans	Control	-0.265981	0.716022	235	151	0.710646	0.923416
Eubacterium_siraeum	Control	-0.271574	0.734597	235	130	0.71197	0.923416
Haemophilus_parainfluenzae	Control	-0.108611	0.293513	235	38	0.711712	0.923416
Akkermansia_muciniphila	Control	0.314016	0.845773	235	151	0.71079	0.923416
Bifidobacterium_animalis	Control	0.172845	0.489644	235	38	0.724428	0.928052
Blautia_hydrogenotrophica	Control	0.211621	0.656066	235	115	0.747336	0.936545
Collinsella_intestinalis	Control	0.142738	0.45317	235	39	0.75308	0.939975
Bifidobacterium_pseudocatenulatum	Control	-0.102931	0.362721	235	51	0.776852	0.947263
Collinsella_aerofaciens	Control	0.148949	0.523182	235	139	0.776144	0.947263
Bacteroides_thetaiotaomicron	Control	-0.148994	0.526062	235	166	0.777272	0.947263
Clostridiales_Family_XIII_bacterium	Control	0.103878	0.37895	235	57	0.784251	0.94791
Eubacterium_hallii	Control	0.204081	0.755891	235	169	0.787425	0.94862
Veillonella_parvula	Control	0.0884133	0.327082	235	32	0.787177	0.94862
Ruminococcus_bromii	Control	-0.210298	0.874171	235	99	0.810115	0.959158
Eubacterium_sp_CAG_180	Control	-0.136529	0.580519	235	32	0.814286	0.9609
Monoglobus_pectinilyticus	Control	-0.109122	0.703573	235	103	0.876888	0.970815
Bacteroides_eggerthii	Control	-0.0434721	0.329191	235	26	0.89506	0.972739
Bacteroides_faecis	Control	0.0387783	0.30126	235	29	0.897697	0.972848
Bacteroides_dorei	Control	-0.0912931	0.759073	235	104	0.90438	0.976447
Ruminococcus_torques	Control	-0.0443799	0.417105	235	125	0.915363	0.981588
Bacteroides_stercoris	Control	0.0770515	0.790857	235	128	0.922476	0.984866
Roseburia_intestinalis	Control	0.0511035	0.615622	235	167	0.933919	0.986185
Eggerthella_sp_CAG_298	Control	-0.0333463	0.543515	235	109	0.951134	0.992531
Lachnospira_pectinoschiza	Control	-0.0310181	0.538353	235	89	0.954106	0.992531
Bacteroides_uniformis	Control	0.0106656	0.456971	235	208	0.981401	0.997897
Lactobacillus_casei_group	Control	0.00723782	0.30713	235	33	0.98122	0.997897
Streptococcus_thermophilus	Control	-0.0141173	0.53545	235	161	0.97899	0.997897
Clostridium_sp_CAG_58	Control	-0.00184341	0.504566	235	187	0.997088	0.999306
Multivariate model in MaAsLin 2 was adjusted for age, race, Bristol stool scale, antibiotics use, fiber intake, alcohol consumption, body mass index, smoking, menopausal hormone use, physical activity, Alternate Healthy Eating Index, and calorie intake. P-values are two-sided, with multiple comparison corrected using Benjamini-Hochberg false discovery rate (FDR). Non-severe diverticulitis was tre…

## Sheet: 4
Supplementary Data 4. Coefficients for species in association with diverticulitis as compared to those for Crohn's disease and ulcerative colitis in HMP2
Feature	Coefficient for diverticulitis	Coefficient for CD	Coefficient for UC
Akkermansia_muciniphila	-0.203755	-0.0340581	-0.0416688
Alistipes_finegoldii	-1.17737	-0.00989973	-0.0219566
Alistipes_putredinis	-2.00558	-0.0325754	-0.0776722
Alistipes_shahii	-0.7061	-0.0184612	-0.0289885
Bacteroides_caccae	0.334791	-0.0116793	-0.0116705
Bacteroides_cellulosilyticus	0.359372	-0.0116595	-0.0280981
Bacteroides_dorei	-0.0402259	0.0266657	0.00227582
Bacteroides_eggerthii	-0.0450841	-0.0225125	-0.00629512
Bacteroides_faecis	0.0659222	0.00829995	-0.000567041
Bacteroides_finegoldii	0.307629	-0.0171559	0.000243217
Bacteroides_fragilis	-0.693803	0.0593296	0.0458993
Bacteroides_intestinalis	-1.32367	-8.11232e-05	-0.00159748
Bacteroides_massiliensis	0.340734	-0.0206863	-0.0140726
Bacteroides_ovatus	1.02617	0.0214566	0.0468829
Bacteroides_salyersiae	0.155831	-0.00345313	0.00108837
Bacteroides_stercoris	-0.314879	-0.058682	-0.00129275
Bacteroides_thetaiotaomicron	0.0370215	0.000682184	-0.00105156
Bacteroides_uniformis	-0.283295	0.0521208	0.0241522
Bacteroides_vulgatus	0.389136	-0.00392431	0.0393671
Bacteroides_xylanisolvens	-0.739782	0.012803	-0.00650584
Barnesiella_intestinihominis	-0.663635	-0.0212832	-0.0312517
Bifidobacterium_adolescentis	-0.643776	-0.0181259	0.00409181
Bifidobacterium_bifidum	0.0543652	-0.00383581	0.00227563
Bifidobacterium_longum	-0.693165	-0.00211826	0.00296878
Bifidobacterium_pseudocatenulatum	0.130393	-0.00139706	-0.00192424
Clostridium_bolteae	1.82576	0.0309874	0.00485931
Clostridium_citroniae	1.99174	0.00445601	0.000296918
Clostridium_clostridioforme	1.76038	0.0218457	0.00430058
Clostridium_leptum	-0.271151	-0.0115112	-0.0103297
Clostridium_symbiosum	1.56062	0.00626996	0.00508926
Collinsella_aerofaciens	-0.337765	0.000413122	0.0144712
Coprobacter_fastidiosus	-0.448118	0.00412989	0.000359838
Coprococcus_comes	-1.12271	0.00144411	0.0060249
Dialister_invisus	-0.195792	0.0112945	-0.00765428
Dorea_longicatena	-1.00393	-0.00247231	0.0115069
Escherichia_coli	-0.00386122	0.033987	0.0143491
Eubacterium_eligens	-1.69899	-0.003198	0.0185806
Eubacterium_hallii	-0.451128	-0.00278307	0.00326373
Eubacterium_rectale	-0.111512	-0.0322776	-0.0224563
Eubacterium_siraeum	-0.0174072	-0.0266792	-0.0292191
Eubacterium_ventriosum	-0.269065	-0.0103614	-0.00217263
Faecalibacterium_prausnitzii	-0.822342	-0.0350715	0.00159552
Flavonifractor_plautii	1.21858	0.00399315	0.00417667
Haemophilus_parainfluenzae	-0.000654212	-0.00282073	0.00492614
Odoribacter_splanchnicus	-0.794489	0.00376119	-0.0195736
Parabacteroides_distasonis	0.331319	0.0245877	0.0132517
Parabacteroides_goldsteinii	-0.904455	-0.0119296	-0.00745243
Parabacteroides_merdae	0.411728	-0.0196508	0.00535684
Parasutterella_excrementihominis	-2.45279	0.00240961	0.00294644
Prevotella_copri	-0.199529	-0.0309492	-0.00233761
Roseburia_hominis	-0.79228	-0.0106278	-0.00553183
Roseburia_intestinalis	-0.0572809	-0.0052187	0.0221841
Roseburia_inulinivorans	0.217356	-0.0118534	0.000382933
Ruminococcus_bromii	-0.187212	-0.0281786	-0.0289876
Ruminococcus_gnavus	2.0505	0.01816	0.00166685
Ruminococcus_lactaris	-0.417409	-0.0124825	-0.0042272
Ruminococcus_torques	0.0516596	0.00650719	-3.4269e-05
Streptococcus_salivarius	0.365123	0.0018902	0.00542414
Sutterella_wadsworthensis	0.156542	-0.0303388	-0.0294113
Veillonella_dispar	0.279382	-0.00234804	-0.000805529
Veillonella_parvula	-0.0902467	0.0170888	-0.00293496

## Sheet: 5
Supplementary Data 5. Associations between metagenomic pathways and diverticulitis
Feature	Coefficient	Standard error	N	N not 0	p-value	FDR p-value
PWY66.429..fatty.acid.biosynthesis.initiation..mitochondria.	0.106766	0.0316631	235	235	0.000881753	0.0404686
PWY0.1296..purine.ribonucleosides.degradation	-0.126193	0.0406525	235	235	0.00215845	0.0773619
PWY.7761..NAD.salvage.pathway.II..PNC.IV.cycle.	-0.371162	0.123803	235	235	0.00303003	0.0957635
ARGSYN.PWY..L.arginine.biosynthesis.I..via.L.ornithine.	-0.118879	0.0419625	235	235	0.00503991	0.125645
PWY.5677..succinate.fermentation.to.butanoate	0.785329	0.282249	235	175	0.00586465	0.141989
ASPASN.PWY..superpathway.of.L.aspartate.and.L.asparagine.biosynthesis	0.121645	0.0444271	235	235	0.00668576	0.152265
PWY66.391..fatty.acid..beta..oxidation.VI..mammalian.peroxisome.	0.855819	0.329093	235	193	0.00993878	0.190752
GLUTORN.PWY..L.ornithine.biosynthesis.I	-0.110022	0.0427888	235	235	0.0107912	0.199309
ARGSYNBSUB.PWY..L.arginine.biosynthesis.II..acetyl.cycle.	-0.108181	0.0443708	235	235	0.0155579	0.236127
PWY4FS.7..phosphatidylglycerol.biosynthesis.I..plastidic.	0.188681	0.0776461	235	235	0.0159	0.237773
PWY4FS.8..phosphatidylglycerol.biosynthesis.II..non.plastidic.	0.188684	0.0776457	235	235	0.0158978	0.237773
PWY.6349..CDP.archaeol.biosynthesis	-0.353628	0.152376	235	35	0.0212156	0.268951
PWY.5209..methyl.coenzyme.M.oxidation.to.CO2	-0.383895	0.16852	235	38	0.0236851	0.285878
PWY.7234..inosine.5..phosphate.biosynthesis.III	-0.319329	0.142057	235	235	0.0255745	0.295324
METHANOGENESIS.PWY..methanogenesis.from.H2.and.CO2	-0.385658	0.172345	235	39	0.0262421	0.296704
PWY.7237..myo...chiro..and.scyllo.inositol.degradation	0.151817	0.067789	235	235	0.0261202	0.296704
TRNA.CHARGING.PWY..tRNA.charging	-0.0613774	0.0274425	235	235	0.0263169	0.296704
PWY.5198..factor.420.biosynthesis.II..mycobacteria.	-0.42045	0.189699	235	44	0.0276878	0.298436
PWY.2941..L.lysine.biosynthesis.II	0.19969	0.0926571	235	234	0.0322364	0.322607
PWY.8113..3PG.factor.420.biosynthesis	-0.304968	0.14263	235	37	0.0336044	0.330286
PWY.6992..1.5.anhydrofructose.degradation	-0.767318	0.367809	235	82	0.0381144	0.350466
PWY.8112..factor.420.biosynthesis.I..archaea.	-0.306685	0.147515	235	38	0.0387754	0.352658
THRESYN.PWY..superpathway.of.L.threonine.biosynthesis	0.058168	0.0279764	235	235	0.03876	0.352658
PWY.7208..superpathway.of.pyrimidine.nucleobases.salvage	0.157855	0.0762997	235	234	0.0397255	0.355787
PHOSLIPSYN.PWY..superpathway.of.phospholipid.biosynthesis.I..bacteria.	0.130698	0.063419	235	235	0.0404912	0.360392
PWY.7388..octanoyl..acyl.carrier.protein..biosynthesis..mitochondria..yeast.	0.516195	0.251153	235	57	0.0410308	0.360583
UDPNAGSYN.PWY..UDP.N.acetyl.D.glucosamine.biosynthesis.I	-0.180561	0.0881244	235	235	0.0416551	0.360583
PWY.6160..3.dehydroquinate.biosynthesis.II..archaea.	-0.465416	0.231755	235	48	0.045842	0.374014
PWY.6165..chorismate.biosynthesis.II..archaea.	-0.46234	0.230381	235	48	0.04599	0.374014
PWY.2942..L.lysine.biosynthesis.III	0.0453309	0.022836	235	235	0.0483793	0.381887
RUMP.PWY..formaldehyde.oxidation.I	-0.589974	0.298677	235	193	0.0494852	0.387512
PWY0.1586..peptidoglycan.maturation..meso.diaminopimelate.containing.	0.0984425	0.0500109	235	235	0.0502753	0.389081
PWY.7371..1.4.dihydroxy.6.naphthoate.biosynthesis.II	-0.490176	0.252234	235	108	0.0532505	0.400365
PWY.6628..superpathway.of.L.phenylalanine.biosynthesis	-0.177189	0.0917143	235	235	0.0546483	0.402754
GALACTUROCAT.PWY..D.galacturonate.degradation.I	-0.188352	0.0978306	235	234	0.0554825	0.406717
PWY.7400..L.arginine.biosynthesis.IV..archaebacteria.	-0.0931559	0.0484994	235	235	0.0560541	0.407857
GLYCOCAT.PWY..glycogen.degradation.I	-0.279864	0.146513	235	234	0.0574116	0.412125
PWY.6807..xyloglucan.degradation.II..exoglucanase.	0.736095	0.386571	235	128	0.0581935	0.413413
PWY.6125..superpathway.of.guanosine.nucleotides.de.novo.biosynthesis.II	0.161594	0.0868425	235	234	0.0641099	0.430493
PWY.6895..superpathway.of.thiamine.diphosphate.biosynthesis.II	-0.352058	0.18928	235	216	0.0642225	0.430493
PWY.7992..superpathway.of.menaquinol.8.biosynthesis.III	-0.447825	0.241913	235	108	0.0654834	0.433653
PWY.7228..superpathway.of.guanosine.nucleotides.de.novo.biosynthesis.I	0.15241	0.0826452	235	234	0.0665064	0.435906
OANTIGEN.PWY..O.antigen.building.blocks.biosynthesis..E..coli.	-0.118301	0.0643005	235	235	0.0671435	0.436971
PWY.7220..adenosine.deoxyribonucleotides.de.novo.biosynthesis.II	0.172082	0.0938684	235	234	0.0681206	0.440074
PWY.7222..guanosine.deoxyribonucleotides.de.novo.biosynthesis.II	0.172082	0.0938684	235	234	0.0681206	0.440074
PWY.5497..purine.nucleobases.degradation.II..anaerobic.	0.348593	0.190497	235	211	0.0686157	0.441951
PWY.7198..pyrimidine.deoxyribonucleotides.de.novo.biosynthesis.IV	0.223748	0.12252	235	234	0.0691723	0.443534
PYRIDNUCSYN.PWY..NAD.de.novo.biosynthesis.I..from.aspartate.	0.0623706	0.0342224	235	235	0.0697355	0.444522
COA.PWY.1..superpathway.of.coenzyme.A.biosynthesis.III..mammals.	-0.0571429	0.031659	235	235	0.0724495	0.455224
PWY.6969..TCA.cycle.V..2.oxoglutarate.synthase.	-0.275456	0.153279	235	235	0.0736922	0.458994
PWY.6703..preQ0.biosynthesis	0.102159	0.0574681	235	234	0.07684	0.46489
GLYCOGENSYNTH.PWY..glycogen.biosynthesis.I..from.ADP.D.Glucose.	-0.0853632	0.0488998	235	235	0.0822632	0.48166
PWY.6901..superpathway.of.glucose.and.xylose.degradation	0.0870843	0.0499823	235	234	0.0828527	0.48166
PWY.7242..D.fructuronate.degradation	-0.186063	0.10687	235	234	0.0830785	0.482385
ARO.PWY..chorismate.biosynthesis.I	-0.0474585	0.0276584	235	235	0.0875921	0.497644
PWY.6609..adenine.and.adenosine.salvage.III	-0.0567143	0.0332095	235	235	0.0890886	0.499208
PWY.6612..superpathway.of.tetrahydrofolate.biosynthesis	-0.326679	0.190938	235	224	0.0885056	0.499208
FOLSYN.PWY..superpathway.of.tetrahydrofolate.biosynthesis.and.salvage	-0.319027	0.187388	235	224	0.0900745	0.50283
PWY.6507..4.deoxy.L.threo.hex.4.enopyranuronate.degradation	-0.183666	0.109998	235	234	0.096396	0.520196
SER.GLYSYN.PWY..superpathway.of.L.serine.and.glycine.biosynthesis.I	0.0494002	0.0298081	235	235	0.0988893	0.525905
GLCMANNANAUT.PWY..superpathway.of.N.acetylglucosamine..N.acetylmannosamine.and.N.acetylneuraminate.degradation	0.100368	0.0609258	235	235	0.100906	0.52731
PWY0.1477..ethanolamine.utilization	0.222812	0.136549	235	234	0.104165	0.534854
PWY.7383..anaerobic.energy.metabolism..invertebrates..cytosol.	-0.211821	0.130191	235	235	0.105167	0.53734
PWY.8187..L.arginine.degradation.XIII..reductive.Stickland.reaction.	0.148871	0.0918198	235	234	0.106378	0.539352
GLUCUROCAT.PWY..superpathway.of..beta..D.glucuronosides.degradation	-0.154305	0.0969086	235	234	0.11276	0.552596
PWY.5130..2.oxobutanoate.degradation.I	-0.374447	0.236675	235	225	0.11506	0.560228
COA.PWY..coenzyme.A.biosynthesis.I..prokaryotic.	-0.0450353	0.0290764	235	235	0.122852	0.577392
GLUCARDEG.PWY..D.glucarate.degradation.I	0.397213	0.256768	235	214	0.123307	0.577988
FUCCAT.PWY..fucose.degradation	0.197426	0.128024	235	233	0.124486	0.57912
PWY.5994..palmitate.biosynthesis..type.I.fatty.acid.synthase.	0.343885	0.222844	235	75	0.124228	0.57912
PWY.7883..anhydromuropeptides.recycling.II	-0.606883	0.399336	235	155	0.130015	0.589534
FERMENTATION.PWY..mixed.acid.fermentation	-0.213888	0.141847	235	235	0.133019	0.59599
PWY.6126..superpathway.of.adenosine.nucleotides.de.novo.biosynthesis.II	0.116046	0.0778884	235	234	0.137682	0.60032
PWY.7851..coenzyme.A.biosynthesis.II..eukaryotic.	-0.0474963	0.0319514	235	235	0.138574	0.60032
PWY.6876..isopropanol.biosynthesis..engineered.	0.455382	0.308217	235	141	0.140978	0.603739
PWY.5941..glycogen.degradation.II	-0.0616791	0.0422608	235	235	0.145857	0.607551
PWY.841..superpathway.of.purine.nucleotides.de.novo.biosynthesis.I	0.0945489	0.0660793	235	234	0.153895	0.61675
SALVADEHYPOX.PWY..adenosine.nucleotides.degradation.II	-0.161834	0.113678	235	234	0.155975	0.620375
ARGININE.SYN4.PWY..L.ornithine.biosynthesis.II	0.174028	0.124051	235	234	0.162065	0.629882
PWY.1269..CMP.3.deoxy.D.manno.octulosonate.biosynthesis	0.163262	0.117417	235	235	0.1658	0.635045
METH.ACETATE.PWY..methanogenesis.from.acetate	0.116193	0.087177	235	232	0.183962	0.657959
PENTOSE.P.PWY..pentose.phosphate.pathway	0.0815574	0.0612148	235	234	0.184135	0.657959
PWY66.430..myristate.biosynthesis..mitochondria.	0.284979	0.217084	235	34	0.190633	0.6692
PWY.6700..queuosine.biosynthesis.I..de.novo.	-0.0577157	0.0440732	235	235	0.191716	0.669421
PWY.5686..UMP.biosynthesis.I	-0.0385623	0.0295181	235	235	0.192783	0.67001
P164.PWY..purine.nucleobases.degradation.I..anaerobic.	0.141503	0.108839	235	232	0.194922	0.671388
PWY.621..sucrose.degradation.III..sucrose.invertase.	0.101554	0.0796976	235	235	0.203924	0.681484
PWY66.409..superpathway.of.purine.nucleotide.salvage	0.198907	0.156846	235	233	0.206077	0.683039
PWY.6163..chorismate.biosynthesis.from.3.dehydroquinate	-0.0383597	0.0303302	235	235	0.207305	0.684274
PWY.7340..9.cis..11.trans.octadecadienoyl.CoA.degradation..isomerase.dependent..yeast.	0.256273	0.203186	235	49	0.208546	0.686568
P122.PWY..heterolactic.fermentation	0.32463	0.257674	235	67	0.209059	0.687056
LACTOSECAT.PWY..lactose.and.galactose.degradation.I	-0.270754	0.216615	235	231	0.212652	0.692397
PWY.7229..superpathway.of.adenosine.nucleotides.de.novo.biosynthesis.I	0.0830695	0.066562	235	234	0.213357	0.692743
CENTFERM.PWY..pyruvate.fermentation.to.butanoate	-0.185	0.149124	235	230	0.216083	0.696268
PWY66.367..ketogenesis	0.224437	0.181017	235	78	0.216345	0.696686
PWY.6305..superpathway.of.putrescine.biosynthesis	-0.128931	0.104273	235	235	0.217601	0.699877
PWY.5030..L.histidine.degradation.III	0.147595	0.122797	235	234	0.230677	0.709682
PWY.6590..superpathway.of.Clostridium.acetobutylicum.acidogenic.fermentation	-0.178534	0.146624	235	230	0.224671	0.709682
PWY.7791..UMP.biosynthesis.III	-0.0365035	0.0300034	235	235	0.225043	0.709682
GOLPDLCAT.PWY..superpathway.of.glycerol.degradation.to.1.3.propanediol	0.138747	0.116606	235	233	0.235373	0.713555
PWY.6478..GDP.D.glycero..alpha..D.manno.heptose.biosynthesis	0.326558	0.27904	235	96	0.24315	0.722604
COBALSYN.PWY..superpathway.of.adenosylcobalamin.salvage.from.cobinamide.I	-0.0819118	0.0705451	235	234	0.246848	0.724216
PWY.7790..UMP.biosynthesis.II	-0.0342791	0.0295326	235	235	0.247013	0.724297
PWY.7196..superpathway.of.pyrimidine.ribonucleosides.salvage	0.320443	0.281529	235	68	0.256266	0.734296
PWY.6415..L.ascorbate.biosynthesis.V..euglena..D.galacturonate.pathway.	-0.207645	0.182811	235	51	0.257258	0.735888
GALACT.GLUCUROCAT.PWY..superpathway.of.hexuronide.and.hexuronate.degradation	0.115068	0.105948	235	233	0.278633	0.751085
HCAMHPDEG.PWY..3.phenylpropanoate.and.3..3.hydroxyphenyl.propanoate.degradation.to.2.hydroxypentadienoate	-0.301669	0.280214	235	42	0.282852	0.753591
PWY.6690..cinnamate.and.3.hydroxycinnamate.degradation.to.2.hydroxypentadienoate	-0.301669	0.280214	235	42	0.282852	0.753591
PWY0.1479..tRNA.processing	-0.219021	0.206323	235	227	0.289606	0.765034
PWY.5973..cis.vaccenate.biosynthesis	0.0685479	0.0647623	235	235	0.291009	0.767167
PWY.6292..superpathway.of.L.cysteine.biosynthesis..mammalian.	-0.211308	0.201654	235	233	0.295847	0.76996
PWY.5265..peptidoglycan.biosynthesis.II..staphylococci.	-0.337405	0.324522	235	114	0.299621	0.772881
PWY.6151..S.adenosyl.L.methionine.salvage.I	-0.037306	0.0370715	235	235	0.315365	0.790532
HEMESYN2.PWY..heme.b.biosynthesis.II..oxygen.independent.	-0.179246	0.178918	235	232	0.317525	0.791637
PWY.6147..6.hydroxymethyl.dihydropterin.diphosphate.biosynthesis.I	0.0920713	0.091858	235	235	0.317289	0.791637
PWY66.389..phytol.degradation	0.490007	0.490104	235	88	0.318504	0.793435
DENOVOPURINE2.PWY..superpathway.of.purine.nucleotides.de.novo.biosynthesis.II	0.247078	0.248551	235	65	0.321278	0.796589
PWY.5464..superpathway.of.cytosolic.glycolysis..plants...pyruvate.dehydrogenase.and.TCA.cycle	-0.187519	0.190628	235	87	0.326347	0.798914
GLYCOL.GLYOXDEG.PWY..superpathway.of.glycol.metabolism.and.degradation	-0.248704	0.256372	235	42	0.333066	0.803352
NONMEVIPP.PWY..methylerythritol.phosphate.pathway.I	-0.0334106	0.0346191	235	235	0.335558	0.803352
PWY.7663..gondoate.biosynthesis..anaerobic.	0.0657976	0.0683703	235	235	0.33692	0.804179
PWY.6386..UDP.N.acetylmuramoyl.pentapeptide.biosynthesis.II..lysine.containing.	-0.024366	0.0257593	235	235	0.345232	0.809119
PEPTIDOGLYCANSYN.PWY..peptidoglycan.biosynthesis.I..meso.diaminopimelate.containing.	-0.0240037	0.0258594	235	235	0.354301	0.813474
PWY0.1277..3.phenylpropanoate.and.3..3.hydroxyphenyl.propanoate.degradation	-0.237222	0.25558	235	42	0.354334	0.813474
PWY0.1298..superpathway.of.pyrimidine.deoxyribonucleosides.degradation	0.147469	0.161791	235	233	0.363043	0.816769
X1CMET2.PWY..folate.transformations.III..E..coli.	0.0302156	0.0346826	235	235	0.384593	0.818437
ALLANTOINDEG.PWY..superpathway.of.allantoin.degradation.in.yeast	0.267947	0.301577	235	195	0.37525	0.818437
FUC.RHAMCAT.PWY..superpathway.of.fucose.and.rhamnose.degradation	0.119917	0.133892	235	229	0.371432	0.818437
PWY.5705..allantoin.degradation.to.glyoxylate.III	-0.181794	0.204438	235	38	0.374845	0.818437
PWY.6285..superpathway.of.fatty.acids.biosynthesis..E..coli.	-0.222872	0.24933	235	74	0.372361	0.818437
PWY.6385..peptidoglycan.biosynthesis.III..mycobacteria.	-0.0217725	0.0240715	235	235	0.366725	0.818437
PWY.6749..CMP.legionaminate.biosynthesis.I	0.291826	0.336704	235	132	0.387043	0.818437
PWY.7345..superpathway.of.anaerobic.sucrose.degradation	0.0942223	0.106676	235	234	0.37806	0.818437
PWY66.399..gluconeogenesis.III	-0.089901	0.107157	235	235	0.402401	0.827352
PWY.801..homocysteine.and.cysteine.interconversion	0.281159	0.339946	235	143	0.409095	0.832705
PWY.6293..superpathway.of.L.cysteine.biosynthesis..fungi.	0.276762	0.335419	235	143	0.410194	0.833444
PWY.5494..pyruvate.fermentation.to.propanoate.II..acrylate.pathway.	0.232025	0.282239	235	108	0.411917	0.834265
PRPP.PWY..superpathway.of.histidine..purine..and.pyrimidine.biosynthesis	0.203802	0.248698	235	64	0.413401	0.834709
PWY.6902..chitin.degradation.II..Vibrio.	0.109327	0.134665	235	234	0.417757	0.838497
PWY.6387..UDP.N.acetylmuramoyl.pentapeptide.biosynthesis.I..meso.diaminopimelate.containing.	-0.0203476	0.0254702	235	235	0.425221	0.839288
PWY.6435..4.hydroxybenzoate.biosynthesis.III..plants.	0.131546	0.163796	235	40	0.422778	0.839288
PWY.7187..pyrimidine.deoxyribonucleotides.de.novo.biosynthesis.II	0.215749	0.270098	235	63	0.42528	0.839288
P185.PWY..formaldehyde.assimilation.III..dihydroxyacetone.cycle.	0.164178	0.205942	235	228	0.426191	0.839655
PWY.6630..superpathway.of.L.tyrosine.biosynthesis	-0.0849457	0.108115	235	234	0.432889	0.841817
GLUDEG.I.PWY..GABA.shunt	-0.235111	0.307158	235	212	0.444832	0.85011
PWY.6518..bile.acids.epimerization	0.190362	0.248555	235	84	0.444573	0.85011
HEME.BIOSYNTHESIS.II..heme.b.biosynthesis.I..aerobic.	-0.171834	0.226292	235	215	0.448458	0.852038
P108.PWY..pyruvate.fermentation.to.propanoate.I	0.248014	0.335587	235	105	0.460667	0.857117
PWY.622..starch.biosynthesis	0.264543	0.358045	235	138	0.460783	0.857117
NONOXIPENT.PWY..pentose.phosphate.pathway..non.oxidative.branch..I	0.0308664	0.0421738	235	234	0.465018	0.85835
PWY0.781..aspartate.superpathway	-0.206739	0.282307	235	171	0.464752	0.85835
P4.PWY..superpathway.of.L.lysine..L.threonine.and.L.methionine.biosynthesis.I	-0.207318	0.283612	235	171	0.465562	0.858736
PWY.6527..stachyose.degradation	-0.0415852	0.0578438	235	235	0.472951	0.864121
PWY.7282..4.amino.2.methyl.5.diphosphomethylpyrimidine.biosynthesis.II	0.0683412	0.0958078	235	234	0.476407	0.864121
PWY0.162..superpathway.of.pyrimidine.ribonucleotides.de.novo.biosynthesis	0.0520505	0.0729511	235	234	0.476293	0.864121
GALACTARDEG.PWY..D.galactarate.degradation.I	0.178843	0.25359	235	218	0.481405	0.86689
GLUCARGALACTSUPER.PWY..superpathway.of.D.glucarate.and.D.galactarate.degradation	0.178843	0.25359	235	218	0.481405	0.86689
RIBOSYN2.PWY..flavin.biosynthesis.I..bacteria.and.plants.	-0.0342092	0.0485033	235	235	0.481372	0.86689
PWY.6317..D.galactose.degradation.I..Leloir.pathway.	-0.0296989	0.042952	235	235	0.490016	0.873244
PWY.6823..molybdopterin.biosynthesis	-0.0471087	0.0688463	235	235	0.494532	0.876653
PWY.6549..L.glutamine.biosynthesis.III	0.109657	0.162941	235	230	0.501662	0.879365
PWY.8178..pentose.phosphate.pathway..non.oxidative.branch..II	0.0255235	0.0381422	235	234	0.50409	0.882158
GLYCOLYSIS.E.D..superpathway.of.glycolysis.and.the.Entner.Doudoroff.pathway	0.0769335	0.11684	235	234	0.510936	0.885622
PWY.7953..UDP.N.acetylmuramoyl.pentapeptide.biosynthesis.III..meso.diaminopimelate.containing.	-0.0170203	0.0259833	235	235	0.51312	0.886553
PWY.6143..CMP.pseudaminate.biosynthesis	0.230326	0.353048	235	120	0.514828	0.88691
HOMOSER.METSYN.PWY..L.methionine.biosynthesis.I	-0.207389	0.321934	235	182	0.520118	0.889272
P42.PWY..incomplete.reductive.TCA.cycle	-0.162569	0.251912	235	225	0.519378	0.889272
PWY.5022..4.aminobutanoate.degradation.V	0.13161	0.205379	235	229	0.522311	0.889818
METSYN.PWY..superpathway.of.L.homoserine.and.L.methionine.biosynthesis	-0.202173	0.317936	235	182	0.525508	0.891046
MET.SAM.PWY..superpathway.of.S.adenosyl.L.methionine.biosynthesis	-0.198341	0.315623	235	182	0.530386	0.892305
PWY.5347..superpathway.of.L.methionine.biosynthesis..transsulfuration.	-0.199773	0.31615	235	182	0.528112	0.892305
PWY.7199..pyrimidine.deoxyribonucleosides.salvage	-0.0263361	0.0424897	235	235	0.536015	0.897194
KETOGLUCONMET.PWY..ketogluconate.metabolism	0.268631	0.439303	235	80	0.541503	0.899538
PWY.5189..tetrapyrrole.biosynthesis.II..from.glycine.	0.1921	0.318105	235	168	0.54654	0.901397
PWY.5384..sucrose.degradation.IV..sucrose.phosphorylase.	0.0464555	0.0790903	235	235	0.557555	0.904339
PWY.5392..reductive.TCA.cycle.II	0.126166	0.212675	235	53	0.553635	0.904339
PWY.6531..mannitol.cycle	0.165866	0.279967	235	212	0.55416	0.904339
PWY.6608..guanosine.nucleotides.degradation.III	0.0460187	0.0783797	235	234	0.557722	0.904339
PWY.7013...S..propane.1.2.diol.degradation	-0.102193	0.173497	235	232	0.556453	0.904339
PWY.7392..taxadiene.biosynthesis..engineered.	0.110652	0.186555	235	219	0.553701	0.904339
PWY.822..fructan.biosynthesis	0.19089	0.327673	235	171	0.560784	0.905018
PWY0.845..superpathway.of.pyridoxal.5..phosphate.biosynthesis.and.salvage	0.0818048	0.140359	235	233	0.560606	0.905018
PWY.6961..L.ascorbate.degradation.II..bacterial..aerobic.	0.184949	0.31853	235	89	0.562081	0.90559
ANAGLYCOLYSIS.PWY..glycolysis.III..from.glucose.	0.0136788	0.0238924	235	235	0.567557	0.907198
HISDEG.PWY..L.histidine.degradation.I	0.0597579	0.10435	235	235	0.567456	0.907198
PWY.6121..5.aminoimidazole.ribonucleotide.biosynthesis.I	-0.0142309	0.0248148	235	235	0.566904	0.907198
PPGPPMET.PWY..ppGpp.metabolism	0.148846	0.260128	235	228	0.567768	0.90726
PYRIDOXSYN.PWY..pyridoxal.5..phosphate.biosynthesis.I	0.0857767	0.150401	235	233	0.569042	0.908471
PWY.7117..C4.photosynthetic.carbon.assimilation.cycle..PEPCK.type	0.127358	0.225597	235	231	0.572964	0.910706
PWY.7858...5Z..dodecenoate.biosynthesis.II	0.174424	0.311733	235	83	0.576368	0.913017
COMPLETE.ARO.PWY..superpathway.of.aromatic.amino.acid.biosynthesis	-0.0131362	0.0250572	235	235	0.600633	0.913908
PWY.4984..urea.cycle	0.0724242	0.132479	235	234	0.585148	0.913908
PWY.5855..ubiquinol.7.biosynthesis..early.decarboxylation.	0.159074	0.30268	235	59	0.59973	0.913908
PWY.6284..superpathway.of.unsaturated.fatty.acids.biosynthesis..E..coli.	-0.1652	0.31462	235	156	0.600058	0.913908
PWY.6936..seleno.amino.acid.biosynthesis..plants.	-0.0433171	0.0831893	235	235	0.603096	0.913908
PWY.6953..dTDP.3.acetamido..alpha..D.fucose.biosynthesis	0.146	0.27415	235	60	0.59488	0.913908
PWY.7197..pyrimidine.deoxyribonucleotide.phosphorylation	0.045435	0.0828247	235	234	0.583858	0.913908
PWY.7328..superpathway.of.UDP.glucose.derived.O.antigen.building.blocks.biosynthesis	-0.0411116	0.076837	235	234	0.593156	0.913908
PWY.7456...beta...1.4..mannan.degradation	-0.0550691	0.102451	235	231	0.591453	0.913908
PWY.5121..superpathway.of.geranylgeranyl.diphosphate.biosynthesis.II..via.MEP.	-0.0837654	0.162776	235	231	0.607344	0.918236
PWY.5656..mannosylglycerate.biosynthesis.I	0.163305	0.318557	235	69	0.608717	0.919028
PWY.1861..formaldehyde.assimilation.II..assimilatory.RuMP.Cycle.	0.106263	0.209339	235	229	0.612234	0.921719
PWY0.301..L.ascorbate.degradation.I..bacterial..anaerobic.	0.184114	0.363391	235	106	0.612905	0.92189
NAD.BIOSYNTHESIS.II..NAD.salvage.pathway.III..to.nicotinamide.riboside.	-0.146675	0.292272	235	138	0.616279	0.923028
ANAEROFRUCAT.PWY..homolactic.fermentation	0.0311928	0.0627439	235	235	0.619583	0.923764
FASYN.INITIAL.PWY..superpathway.of.fatty.acid.biosynthesis.initiation..E..coli.	-0.17101	0.346808	235	105	0.622436	0.924893
PWY0.1337..oleate..beta..oxidation	0.115809	0.235112	235	44	0.622809	0.925186
PWY.8131..5..deoxyadenosine.degradation.II	0.0568197	0.115744	235	233	0.623979	0.925362
PWY.6859..all.trans.farnesol.biosynthesis	0.106254	0.220896	235	221	0.630985	0.927216
PWY.6168..flavin.biosynthesis.III..fungi.	0.133674	0.283376	235	204	0.637594	0.927776
PWY.7204..pyridoxal.5..phosphate.salvage.II..plants.	0.135845	0.289421	235	69	0.639272	0.929498
PWY.5659..GDP.mannose.biosynthesis	-0.0244749	0.0524172	235	235	0.641016	0.929708
PWY.6588..pyruvate.fermentation.to.acetone	-0.0739134	0.162097	235	232	0.648853	0.931554
PWY.6803..phosphatidylcholine.acyl.editing	-0.169922	0.369446	235	104	0.646015	0.931554
PWY.6922..L.N.delta..acetylornithine.biosynthesis	0.149399	0.327177	235	144	0.648388	0.931554
PWY.7209..superpathway.of.pyrimidine.ribonucleosides.degradation	-0.160616	0.355825	235	113	0.652154	0.933115
PWY.241..C4.photosynthetic.carbon.assimilation.cycle..NADP.ME.type	0.103446	0.234926	235	231	0.660127	0.93614
P41.PWY..pyruvate.fermentation.to.acetate.and..S..lactate.I	0.0244496	0.0561253	235	235	0.663535	0.93696
PWY.5367..petroselinate.biosynthesis	-0.1634	0.378843	235	156	0.666663	0.939411
PWY.3001..superpathway.of.L.isoleucine.biosynthesis.I	-0.0126869	0.0296063	235	235	0.668692	0.94027
PWY.5100..pyruvate.fermentation.to.acetate.and.lactate.II	0.0243182	0.0567198	235	235	0.66853	0.94027
PWY.7385..1.3.propanediol.biosynthesis..engineered.	0.139155	0.330343	235	70	0.673988	0.941955
PWY0.1297..superpathway.of.purine.deoxyribonucleosides.degradation	0.0605913	0.144697	235	234	0.675811	0.942918
PWY0.42..2.methylcitrate.cycle.I	-0.121115	0.295927	235	57	0.682736	0.946047
PWY.6897..thiamine.diphosphate.salvage.II	-0.0189253	0.046921	235	235	0.687086	0.947346
PWY.8134..bile.acid.7.beta..dehydroxylation	0.0703898	0.175138	235	45	0.688141	0.947563
P105.PWY..TCA.cycle.IV..2.oxoglutarate.decarboxylase.	-0.151628	0.380537	235	133	0.69068	0.948231
PWY.7356..thiamine.diphosphate.salvage.IV..yeast.	-0.0623311	0.15728	235	234	0.692262	0.949357
PWY.6353..purine.nucleotides.degradation.II..aerobic.	-0.0356268	0.0924508	235	233	0.700343	0.94936
GLUCONEO.PWY..gluconeogenesis.I	-0.0259823	0.0687809	235	235	0.705977	0.949532
ILEUSYN.PWY..L.isoleucine.biosynthesis.I..from.threonine.	-0.00925322	0.0242497	235	235	0.70314	0.949532
PWY.5484..glycolysis.II..from.fructose.6.phosphate.	0.0290988	0.0762967	235	235	0.703282	0.949532
PWY.5676..acetyl.CoA.fermentation.to.butanoate.II	0.0464429	0.124318	235	234	0.709075	0.951079
PWY.5138..fatty.acid..beta..oxidation.IV..unsaturated..even.number.	0.11771	0.31636	235	61	0.710194	0.951612
PWY.5918..superpathway.of.heme.b.biosynthesis.from.glutamate	0.0990525	0.266692	235	162	0.710689	0.951612
PWY.5971..palmitate.biosynthesis..type.II.fatty.acid.synthase.	-0.0989892	0.268505	235	157	0.712729	0.951691
PWY.6124..inosine.5..phosphate.biosynthesis.II	-0.0113653	0.0308102	235	235	0.71257	0.951691
PWY.7312..dTDP..beta..D.fucofuranose.biosynthesis	-0.163584	0.444753	235	125	0.713369	0.951718
CALVIN.PWY..Calvin.Benson.Bassham.cycle	0.0112515	0.0319373	235	234	0.724951	0.953269
HSERMETANA.PWY..L.methionine.biosynthesis.III	-0.015963	0.0447322	235	235	0.721541	0.953269
PWY.6906..chitin.derivatives.degradation	-0.130002	0.371711	235	206	0.726869	0.953269
PWY.7323..superpathway.of.GDP.mannose.derived.O.antigen.building.blocks.biosynthesis	0.0292743	0.0818881	235	233	0.721067	0.953269
TCA..TCA.cycle.I..prokaryotic.	0.10936	0.312129	235	97	0.726398	0.953269
PWY.5850..superpathway.of.menaquinol.6.biosynthesis	0.0924082	0.268771	235	98	0.731311	0.953404
PWY.5896..superpathway.of.menaquinol.10.biosynthesis	0.0924082	0.268771	235	98	0.731311	0.953404
PWY.5972..stearate.biosynthesis.I..animals.	0.0604911	0.175071	235	37	0.730032	0.953404
PWY.7754..bile.acid.7.alpha..dehydroxylation	0.0506553	0.1471	235	38	0.730905	0.953404
BIOTIN.BIOSYNTHESIS.PWY..biotin.biosynthesis.I	0.0461185	0.138138	235	232	0.738804	0.95636
PWY.5505..L.glutamate.and.L.glutamine.biosynthesis	-0.0371616	0.112228	235	232	0.740865	0.95636
PWY.6572..chondroitin.sulfate.degradation.I..bacterial.	0.0934451	0.283029	235	176	0.741593	0.95636
PWY0.1415..superpathway.of.heme.b.biosynthesis.from.uroporphyrinogen.III	-0.103844	0.311514	235	106	0.739185	0.95636
PWY0.166..superpathway.of.pyrimidine.deoxyribonucleotides.de.novo.biosynthesis..E..coli.	0.10454	0.313216	235	84	0.738877	0.95636
PWY.5860..superpathway.of.demethylmenaquinol.6.biosynthesis.I	0.0904434	0.274953	235	98	0.742513	0.956671
PWY.7316..dTDP.N.acetylviosamine.biosynthesis	-0.145969	0.445908	235	131	0.743713	0.957162
PWY.7942..5.oxo.L.proline.metabolism	0.0975904	0.298862	235	71	0.744327	0.957492
P621.PWY..nylon.6.oligomer.degradation	-0.0983425	0.304191	235	105	0.746781	0.957505
PWY0.1061..superpathway.of.L.alanine.biosynthesis	-0.0959186	0.297317	235	218	0.747294	0.957505
PANTO.PWY..phosphopantothenate.biosynthesis.I	0.0141103	0.0441093	235	235	0.749352	0.957783
RHAMCAT.PWY..L.rhamnose.degradation.I	0.0187595	0.0589673	235	234	0.750685	0.958315
PWY.5675..nitrate.reduction.V..assimilatory.	0.133069	0.421177	235	94	0.752343	0.958764
PWY.6606..guanosine.nucleotides.degradation.II	-0.0325363	0.103155	235	233	0.752747	0.958764
PWY.5345..superpathway.of.L.methionine.biosynthesis..by.sulfhydrylation.	0.0837727	0.271666	235	206	0.758095	0.959237
SO4ASSIM.PWY..assimilatory.sulfate.reduction.I	0.090498	0.29433	235	206	0.758775	0.959237
SULFATE.CYS.PWY..superpathway.of.sulfate.assimilation.and.cysteine.biosynthesis	0.0858339	0.276837	235	206	0.756815	0.959237
P221.PWY..octane.oxidation	0.118458	0.388193	235	53	0.760539	0.959628
PWY.7094..fatty.acid.salvage	0.06953	0.235603	235	52	0.768184	0.963059
P161.PWY..acetylene.degradation..anaerobic.	0.0664423	0.232586	235	228	0.775402	0.965897
GLUCOSE1PMETAB.PWY..glucose.and.glucose.1.phosphate.degradation	0.0508299	0.182876	235	142	0.781314	0.967187
BRANCHED.CHAIN.AA.SYN.PWY..superpathway.of.branched.chain.amino.acid.biosynthesis	-0.0055338	0.0244014	235	235	0.820804	0.968768
DAPLYSINESYN.PWY..L.lysine.biosynthesis.I	0.0446993	0.1832	235	232	0.807465	0.968768
FAO.PWY..fatty.acid..beta..oxidation.I..generic.	0.0685833	0.27909	235	62	0.806113	0.968768
GALACTITOLCAT.PWY..galactitol.degradation	0.0935994	0.40118	235	139	0.815737	0.968768
GLYCOLYSIS..glycolysis.I..from.glucose.6.phosphate.	0.0185208	0.0763288	235	235	0.808506	0.968768
P125.PWY..superpathway.of..R.R..butanediol.biosynthesis	0.0862713	0.365395	235	161	0.813571	0.968768
PWY.3841..folate.transformations.II..plants.	-0.00693174	0.0266962	235	235	0.795375	0.968768
PWY.5097..L.lysine.biosynthesis.VI	0.00578578	0.0236771	235	235	0.807178	0.968768
PWY.5136..fatty.acid..beta..oxidation.II..plant.peroxisome.	-0.0521731	0.195993	235	233	0.790335	0.968768
PWY.5154..L.arginine.biosynthesis.III..via.N.acetyl.L.citrulline.	0.0174153	0.076816	235	235	0.820856	0.968768
PWY.5690..TCA.cycle.II..plants.and.fungi.	0.0632809	0.258557	235	198	0.80688	0.968768
PWY.5747..2.methylcitrate.cycle.II	0.0514204	0.225314	235	39	0.819689	0.968768
PWY.5913..partial.TCA.cycle..obligate.autotrophs.	0.0540591	0.219403	235	231	0.805609	0.968768
PWY.6470..peptidoglycan.biosynthesis.V...beta..lactam.resistance.	-0.0411757	0.167	235	231	0.805478	0.968768
PWY.6595..superpathway.of.guanosine.nucleotides.degradation..plants.	0.0678497	0.263063	235	213	0.796709	0.968768
PWY.6607..guanosine.nucleotides.degradation.I	0.0634163	0.263806	235	213	0.810252	0.968768
PWY.6731..starch.degradation.III	0.0231393	0.0855061	235	233	0.78694	0.968768
PWY.7210..pyrimidine.deoxyribonucleotides.biosynthesis.from.CTP	-0.0799327	0.332557	235	154	0.810276	0.968768
PWY.7315..dTDP.N.acetylthomosamine.biosynthesis	0.0702139	0.299575	235	214	0.814909	0.968768
PWY.7977..L.methionine.biosynthesis.IV	0.009039	0.0381586	235	235	0.81297	0.968768
P163.PWY..L.lysine.fermentation.to.acetate.and.butanoate	0.0364504	0.176045	235	47	0.836161	0.972333
PWY.5103..L.isoleucine.biosynthesis.III	-0.00563669	0.0276705	235	235	0.83877	0.972333
PWY.5897..superpathway.of.menaquinol.11.biosynthesis	0.0558907	0.272911	235	190	0.837922	0.972333
PWY.5898..superpathway.of.menaquinol.12.biosynthesis	0.0558907	0.272911	235	190	0.837922	0.972333
PWY.5899..superpathway.of.menaquinol.13.biosynthesis	0.0558907	0.272911	235	190	0.837922	0.972333
PWY.7111..pyruvate.fermentation.to.isobutanol..engineered.	0.00809313	0.0399719	235	235	0.839736	0.972333
PWY.821..superpathway.of.sulfur.amino.acid.biosynthesis..Saccharomyces.cerevisiae.	0.0769347	0.360757	235	129	0.831322	0.972333
PWY1ZNC.1..assimilatory.sulfate.reduction.IV	0.050224	0.232019	235	225	0.828826	0.972333
THISYNARA.PWY..superpathway.of.thiamine.diphosphate.biosynthesis.III..eukaryotes.	-0.0109369	0.055031	235	235	0.842649	0.973562
DARABCATK12.PWY..D.arabinose.degradation.I	-0.0474488	0.265323	235	44	0.858233	0.97528
HISTSYN.PWY..L.histidine.biosynthesis	-0.00528429	0.0296108	235	235	0.858528	0.97528
PWY.5837..2.carboxy.1.4.naphthoquinol.biosynthesis	0.0545426	0.288292	235	190	0.850117	0.97528
PWY.7184..pyrimidine.deoxyribonucleotides.de.novo.biosynthesis.I	0.0612635	0.342325	235	173	0.858131	0.97528
PWY.5910..superpathway.of.geranylgeranyldiphosphate.biosynthesis.I..via.mevalonate.	-0.0442814	0.255502	235	80	0.862566	0.976558
P441.PWY..superpathway.of.N.acetylneuraminate.degradation	0.0157691	0.0921492	235	234	0.864282	0.977433
DTDPRHAMSYN.PWY..dTDP..beta..L.rhamnose.biosynthesis	0.00662848	0.0397396	235	235	0.867682	0.979614
COLANSYN.PWY..colanic.acid.building.blocks.biosynthesis	-0.0073352	0.0447991	235	233	0.87009	0.980418
GLYOXYLATE.BYPASS..glyoxylate.cycle	0.0568805	0.34649	235	95	0.869754	0.980418
PWY.5723..Rubisco.shunt	0.0556956	0.345343	235	115	0.872024	0.98054
PWY0.1261..anhydromuropeptides.recycling.I	-0.0238843	0.149714	235	233	0.873396	0.981387
P23.PWY..reductive.TCA.cycle.I	-0.0490242	0.309741	235	95	0.874385	0.981916
PWY4LZ.257..superpathway.of.fermentation..Chlamydomonas.reinhardtii.	0.0337515	0.219204	235	228	0.877772	0.982167
PYRIDNUCSAL.PWY..NAD.salvage.pathway.I..PNC.VI.cycle.	-0.056853	0.367965	235	202	0.877352	0.982167
HEXITOLDEGSUPER.PWY..superpathway.of.hexitol.degradation..bacteria.	0.0536298	0.356751	235	139	0.880643	0.982445
PWY.7254..TCA.cycle.VII..acetate.producers.	-0.0395702	0.262105	235	89	0.880137	0.982445
P124.PWY..Bifidobacterium.shunt	0.0573134	0.398566	235	166	0.885791	0.983302
PWY0.1241..ADP.L.glycero..beta..D.manno.heptose.biosynthesis	-0.0256342	0.180976	235	230	0.887491	0.983451
PANTOSYN.PWY..superpathway.of.coenzyme.A.biosynthesis.I..bacteria.	-0.00517277	0.0365976	235	235	0.887729	0.983509
PWY.5981..CDP.diacylglycerol.biosynthesis.III	-0.0379173	0.273696	235	219	0.889942	0.983864
PWY.6270..isoprene.biosynthesis.I	0.00595924	0.0430389	235	234	0.890002	0.983864
PWY0.1338..polymyxin.resistance	-0.0448842	0.325618	235	57	0.89049	0.983945
REDCITCYC..TCA.cycle.VI..Helicobacter.	0.0445496	0.32478	235	120	0.891023	0.983945
PWY.5005..biotin.biosynthesis.II	0.0292345	0.22571	235	214	0.897062	0.985369
P461.PWY..hexitol.fermentation.to.lactate..formate..ethanol.and.acetate	-0.0190105	0.154146	235	234	0.90196	0.987332
CITRULBIO.PWY..L.citrulline.biosynthesis	0.0125101	0.104645	235	235	0.90495	0.988887
AST.PWY..L.arginine.degradation.II..AST.pathway.	0.0367457	0.31283	235	54	0.906601	0.988943
HEME.BIOSYNTHESIS.II.1..heme.b.biosynthesis.V..aerobic.	0.0365108	0.3151	235	120	0.907861	0.988943
PWY.7115..C4.photosynthetic.carbon.assimilation.cycle..NAD.ME.type	-0.0287895	0.249555	235	215	0.908262	0.988943
PWY.7560..methylerythritol.phosphate.pathway.II	0.00534752	0.0461782	235	234	0.907915	0.988943
PWY.4041...gamma..glutamyl.cycle	0.0145483	0.131422	235	234	0.911956	0.990392
METHGLYUT.PWY..superpathway.of.methylglyoxal.degradation	-0.0283377	0.288527	235	206	0.921851	0.990622
PWY.5104..L.isoleucine.biosynthesis.IV	-0.0312486	0.298253	235	81	0.916652	0.990622
PWY.5667..CDP.diacylglycerol.biosynthesis.I	-0.0030103	0.0278734	235	235	0.914095	0.990622
PWY.7357..thiamine.phosphate.formation.from.pyrithiamine.and.oxythiamine..yeast.	-0.00454504	0.0462815	235	235	0.92186	0.990622
PWY.7664..oleate.biosynthesis.IV..anaerobic.	-0.0151739	0.155399	235	233	0.922303	0.990622
PWY0.1319..CDP.diacylglycerol.biosynthesis.II	-0.00301935	0.0278734	235	235	0.913838	0.990622
FASYN.ELONG.PWY..fatty.acid.elongation....saturated	-0.0132052	0.15098	235	233	0.930383	0.991149
POLYAMSYN.PWY..superpathway.of.polyamine.biosynthesis.I	0.0130746	0.145933	235	233	0.928692	0.991149
POLYISOPRENSYN.PWY..polyisoprenoid.biosynthesis..E..coli.	-0.0147349	0.163962	235	231	0.928474	0.991149
PWY.5862..superpathway.of.demethylmenaquinol.9.biosynthesis	-0.0258638	0.287239	235	165	0.928335	0.991149
PWY.6123..inosine.5..phosphate.biosynthesis.I	-0.00283342	0.0305015	235	235	0.926072	0.991149
PWY.6282..palmitoleate.biosynthesis.I..from..5Z..dodec.5.enoate.	-0.0143228	0.158425	235	233	0.928046	0.991149
PWY.6519..8.amino.7.oxononanoate.biosynthesis.I	-0.0123194	0.141856	235	233	0.930874	0.991149
PWY.724..superpathway.of.L.lysine..L.threonine.and.L.methionine.biosynthesis.II	0.00180521	0.0207383	235	235	0.930713	0.991149
PWY0.862...5Z..dodecenoate.biosynthesis.I	-0.0153338	0.160417	235	233	0.923935	0.991149
PROPFERM.PWY..superpathway.of.L.alanine.fermentation..Stickland.reaction.	0.0212291	0.264241	235	96	0.93604	0.992051
PWY.8188..L.alanine.degradation.VI..reductive.Stickland.reaction.	0.0212291	0.264241	235	96	0.93604	0.992051
PWY.8189..L.alanine.degradation.V..oxidative.Stickland.reaction.	0.0212291	0.264241	235	96	0.93604	0.992051
PWY.I9..L.cysteine.biosynthesis.VI..from.L.methionine.	0.00937579	0.115909	235	235	0.935604	0.992051
KDO.NAGLIPASYN.PWY..superpathway.of..Kdo.2.lipid.A.biosynthesis	0.0186769	0.251684	235	48	0.940913	0.992964
PWY.5845..superpathway.of.menaquinol.9.biosynthesis	-0.0200761	0.281397	235	165	0.943189	0.99349
PWY.702..L.methionine.biosynthesis.II	-0.00720998	0.101528	235	235	0.94345	0.99349
ECASYN.PWY..enterobacterial.common.antigen.biosynthesis	0.0200565	0.286103	235	49	0.944176	0.993493
PWY.6545..pyrimidine.deoxyribonucleotides.de.novo.biosynthesis.III	0.023297	0.343265	235	172	0.945952	0.993632
PWY.5188..tetrapyrrole.biosynthesis.I..from.glutamate.	0.0042711	0.080927	235	234	0.957957	0.995021
PWY.5920..superpathway.of.heme.b.biosynthesis.from.glycine	0.014011	0.258755	235	72	0.956867	0.995021
PWY.7688..dTDP..alpha..D.ravidosamine.and.dTDP.4.acetyl..alpha..D.ravidosamine.biosynthesis	-0.0218123	0.416282	235	128	0.958259	0.995021
TCA.GLYOX.BYPASS..superpathway.of.glyoxylate.bypass.and.TCA	0.0149207	0.290141	235	66	0.959033	0.995021
PWY.5861..superpathway.of.demethylmenaquinol.8.biosynthesis.I	-0.0123966	0.278789	235	188	0.964573	0.996308
PWY.7118..chitin.deacetylation	-0.0148118	0.343358	235	92	0.96563	0.996308
PWY.7211..superpathway.of.pyrimidine.deoxyribonucleotides.de.novo.biosynthesis	0.0136867	0.305175	235	172	0.964269	0.996308
PWY.8004..Entner.Doudoroff.pathway.I	0.00415129	0.0998017	235	235	0.966859	0.996308
PWY3O.4107..NAD.salvage.pathway.V..PNC.V.cycle.	-0.0183205	0.389413	235	202	0.962519	0.996308
PWY.5840..superpathway.of.menaquinol.7.biosynthesis	-0.00963461	0.256186	235	186	0.970034	0.996854
POLYAMINSYN3.PWY..superpathway.of.polyamine.biosynthesis.II	0.0119979	0.324712	235	123	0.970559	0.997005
PWY.5695..inosine.5..phosphate.degradation	0.00106232	0.0315606	235	235	0.973179	0.997361
PWY.7221..guanosine.ribonucleotides.de.novo.biosynthesis	-0.000770809	0.0288208	235	235	0.978687	0.997562
PWY.8190..L.glutamate.degradation.XI..reductive.Stickland.reaction.	0.00571457	0.222295	235	49	0.979514	0.997562
PWY.5838..superpathway.of.menaquinol.8.biosynthesis.I	-0.00350949	0.27165	235	188	0.989704	0.999804
PWY.7434..terminal.O.glycans.residues.modification..via.type.2.precursor.disaccharide.	-0.00350627	0.313864	235	86	0.991097	0.999928
ARG.POLYAMINE.SYN..superpathway.of.arginine.and.polyamine.biosynthesis	-0.000879662	0.133775	235	233	0.994759	0.999977
NAGLIPASYN.PWY..lipid.IVA.biosynthesis..E..coli.	-4.58642e-05	0.182469	235	232	0.9998	0.999977
ORNDEG.PWY..superpathway.of.ornithine.degradation	-0.00203624	0.365626	235	106	0.995562	0.999977
PWY.561..superpathway.of.glyoxylate.cycle.and.fatty.acid.degradation	-0.00046506	0.299582	235	68	0.998763	0.999977
PWY.5989..stearate.biosynthesis.II..bacteria.and.plants.	0.000754478	0.153525	235	233	0.996083	0.999977
PWY.6122..5.aminoimidazole.ribonucleotide.biosynthesis.II	0.000135089	0.0253642	235	235	0.995755	0.999977
PWY.6277..superpathway.of.5.aminoimidazole.ribonucleotide.biosynthesis	0.000135089	0.0253642	235	235	0.995755	0.999977
PWY.8073..lipid.IVA.biosynthesis..P..putida.	-4.58642e-05	0.182469	235	232	0.9998	0.999977
PWY.922..mevalonate.pathway.I..eukaryotes.and.bacteria.	0.00144206	0.263472	235	84	0.995638	0.999977
Multivariate model in MaAsLin 2 was adjusted for age, race, Bristol stool scale, antibiotics use, fiber intake, alcohol consumption, body mass index, smoking, menopausal hormone use, physical activity, Alternate Healthy Eating Index, and calorie intake. P-values are two-sided, with multiple comparison corrected using Benjamini-Hochberg false discovery rate (FDR).

## Sheet: 6
Supplementary Data 6. Associations between metagenomic functionals and diverticulitis
Feature	Coefficient	Standard error	N	N not 0	p-value	FDR p-value
EC3.1.22.4	-0.130718	0.0306507	235	235	2.97152e-05	0.00725526
EC6.4.1.2	0.213928	0.0508195	235	235	3.72912e-05	0.00827083
EC6.3.4.14	0.190806	0.0471144	235	235	7.10427e-05	0.0119263
EC6.1.1.17	-0.10407	0.0269087	235	235	0.000144816	0.0194276
EC6.1.1.12	-0.154887	0.0406689	235	235	0.000181377	0.0224797
EC3.1.1.29	-0.0985758	0.0260983	235	235	0.000204234	0.0243247
EC2.3.1.n2	-0.228147	0.060688	235	235	0.000218335	0.0257841
EC2.1.1.228	-0.117971	0.0325013	235	235	0.000352842	0.0359335
EC2.1.1.74	-0.39597	0.109805	235	235	0.000384595	0.0377265
EC6.3.4.2	-0.101392	0.0281069	235	235	0.000382822	0.0377265
EC6.4.1.8	1.00456	0.279441	235	116	0.00040058	0.0385061
EC1.12.1.3	1.16919	0.329887	235	211	0.000480884	0.0430083
EC1.17.5.2	1.43026	0.403529	235	167	0.000480623	0.0430083
EC6.3.4.5	-0.185607	0.0524886	235	235	0.000495013	0.0437907
EC6.1.1.7	-0.0696091	0.0197495	235	235	0.000515845	0.0451879
EC5.4.2.7	-0.186555	0.0542715	235	235	0.000702136	0.0554801
EC6.1.1.5	-0.0887615	0.0258787	235	235	0.000720878	0.0567773
EC2.1.1.51	-1.28607	0.378123	235	138	0.000796749	0.0602273
EC2.3.1.234	-0.125666	0.0370454	235	235	0.000821976	0.0611702
EC4.3.99.4	1.04854	0.310312	235	155	0.000860536	0.0626657
EC4.1.3.6	-0.383653	0.114043	235	235	0.000905817	0.0644794
EC5.4.99.2	-0.533029	0.160881	235	234	0.00107836	0.0709685
EC5.5.1.1	-1.22019	0.368668	235	175	0.00109116	0.0714255
EC5.4.99.62	0.470551	0.142373	235	233	0.00110863	0.0718378
EC6.1.1.16	-0.0672825	0.0203712	235	235	0.00111704	0.0719624
EC2.7.1.33	-0.117759	0.0356852	235	235	0.00112805	0.0721008
EC2.6.1.52	-0.0953557	0.029537	235	235	0.00143534	0.0834411
EC6.1.1.6	-0.0758333	0.0240705	235	235	0.00185669	0.0959287
EC2.6.1.1	0.240587	0.0764121	235	235	0.00186834	0.0962394
EC2.7.4.9	-0.304288	0.097374	235	235	0.00201796	0.101504
EC2.7.7.7	-0.0556076	0.0177982	235	235	0.00202194	0.101504
EC6.1.1.3	-0.0919066	0.0294505	235	235	0.00204586	0.101735
EC6.3.4.4	-0.0838244	0.0268578	235	235	0.00204367	0.101735
EC3.5.99.3	0.72031	0.231213	235	226	0.00208184	0.102687
EC2.7.7.82	0.657952	0.211814	235	38	0.00214407	0.104283
EC5.4.2.10	-0.185316	0.0599925	235	235	0.00226716	0.107425
EC2.6.1.37	0.391852	0.127072	235	235	0.00230607	0.107864
EC2.1.3.3	-0.173964	0.0566393	235	235	0.00239884	0.110789
EC4.4.1.24	0.545695	0.178066	235	46	0.00245225	0.112174
EC1.3.1.31	0.825652	0.269968	235	148	0.00250173	0.112906
EC4.1.99.1	-0.834383	0.27335	235	226	0.00254936	0.114257
EC3.4.17.19	-0.353933	0.116328	235	233	0.0026312	0.116383
EC2.8.3.10	-0.35278	0.116209	235	235	0.00268883	0.117653
EC1.4.1.16	0.242209	0.0800799	235	233	0.00278569	0.119494
EC2.7.4.3	-0.0956476	0.0316137	235	235	0.00277755	0.119494
EC2.7.3.9	-0.182101	0.0605629	235	235	0.00294698	0.122691
EC3.11.1.1	0.430115	0.143148	235	235	0.00296678	0.123192
EC2.7.7.6	-0.0812043	0.0271357	235	235	0.0030827	0.126103
EC2.4.1.25	-0.116221	0.0392933	235	235	0.00343698	0.136229
EC2.8.3.17	0.917367	0.313385	235	130	0.00377853	0.143069
EC4.2.1.119	0.868327	0.298091	235	194	0.00394937	0.147013
EC2.3.1.81	-0.590019	0.20329	235	233	0.00408043	0.149662
EC2.7.8.7	-0.283471	0.0976369	235	235	0.00406835	0.149662
EC6.1.1.15	-0.0828771	0.0286056	235	235	0.00414507	0.150604
EC4.2.1.45	0.586549	0.202652	235	231	0.00418164	0.151601
EC2.7.1.148	-0.0961257	0.0333052	235	235	0.00428752	0.153047
EC1.14.13.7	-0.823013	0.288703	235	72	0.00477681	0.162438
EC6.3.1.5	-0.471023	0.165868	235	235	0.00493814	0.163994
EC4.2.1.36	0.946847	0.334358	235	139	0.0050575	0.165257
EC3.5.4.31	-0.449796	0.160176	235	233	0.00543092	0.173335
EC2.5.1.54	-0.136312	0.0486218	235	235	0.00550642	0.175058
EC3.1.3.41	-0.941903	0.336173	235	172	0.00553422	0.175713
EC4.2.1.120	0.581087	0.208434	235	229	0.00576993	0.178008
EC1.1.1.35	-0.478365	0.172255	235	234	0.00595836	0.181471
EC1.1.1.61	0.961538	0.346891	235	181	0.00605099	0.182875
EC6.3.4.15	-0.122094	0.0442594	235	235	0.00629333	0.187388
EC5.3.1.24	0.151215	0.0549019	235	235	0.00637429	0.187965
EC1.1.1.95	0.137362	0.0499719	235	235	0.00647834	0.189886
EC3.5.3.11	-0.366175	0.133764	235	234	0.00669786	0.192141
EC5.4.99.12	-0.0996423	0.0365064	235	235	0.0068575	0.195305
EC1.1.1.393	1.00486	0.369022	235	122	0.00698723	0.19589
EC6.1.1.14	-0.0691024	0.0254268	235	235	0.00709734	0.197367
EC2.7.1.207	-0.826974	0.304739	235	96	0.00718058	0.198374
EC5.4.2.8	-0.260745	0.0962006	235	235	0.00724955	0.199106
EC3.5.1.88	-0.103743	0.0383999	235	235	0.00743718	0.201245
EC2.1.1.176	-0.15989	0.0592056	235	235	0.00746038	0.201496
EC2.6.1.11	-0.15342	0.0569487	235	235	0.00760442	0.202917
EC3.2.1.172	0.519518	0.193104	235	233	0.00768543	0.203913
EC4.1.1.23	-0.0628104	0.0233819	235	235	0.00777666	0.205048
EC6.3.5.4	0.169902	0.0634285	235	235	0.00795049	0.207836
EC1.13.11.27	0.800028	0.299501	235	169	0.00812294	0.208971
EC2.3.1.n3	-0.202695	0.0758794	235	234	0.00812114	0.208971
EC5.4.99.9	0.197691	0.0739333	235	235	0.00805988	0.208971
EC1.1.1.69	-0.346746	0.130012	235	234	0.00822143	0.209316
EC2.1.1.198	-0.06676	0.0250727	235	235	0.00832529	0.210317
EC2.3.1.9	-0.26733	0.100445	235	235	0.00835438	0.210317
EC4.2.1.30	0.393038	0.14782	235	234	0.00841576	0.210317
EC6.3.2.6	-0.0775202	0.0291461	235	235	0.00839616	0.210317
EC4.2.2.9	-0.830629	0.31314	235	169	0.00857004	0.211251
EC6.1.1.20	-0.0709781	0.0267586	235	235	0.00857106	0.211251
EC2.1.1.206	-0.697603	0.264208	235	52	0.00887542	0.215839
EC2.8.1.6	0.165936	0.0631738	235	235	0.00922913	0.219201
EC4.1.3.44	-0.484436	0.185588	235	44	0.00966844	0.224361
EC2.4.1.227	-0.0647679	0.0248521	235	235	0.00978256	0.224449
EC2.5.1.41	-0.488472	0.187439	235	41	0.00978558	0.224449
EC3.5.1.102	-0.570472	0.219763	235	46	0.0100711	0.226923
EC1.1.1.392	0.800667	0.308586	235	85	0.0101059	0.227205
EC1.2.5.1	0.751457	0.291041	235	209	0.0104727	0.230885
EC2.7.7.67	-0.501644	0.1942	235	42	0.0104386	0.230885
EC5.1.3.1	-0.0585935	0.0227121	235	235	0.0105355	0.230941
EC5.99.1.3	-0.068874	0.0268872	235	235	0.0110881	0.237064
EC2.7.7.68	-0.412785	0.161307	235	34	0.0111683	0.237946
EC5.3.1.9	-0.0591756	0.0231666	235	235	0.0113145	0.23893
EC2.5.1.7	-0.0782019	0.030718	235	235	0.0115869	0.241387
EC2.4.2.54	-0.557327	0.219047	235	50	0.0116344	0.241563
EC3.5.4.12	0.275903	0.109037	235	234	0.0120936	0.247552
EC1.1.1.201	0.781996	0.309383	235	105	0.0121867	0.248336
EC4.1.2.n5	0.422232	0.167065	235	43	0.0121951	0.248336
EC6.1.1.9	-0.0804632	0.0318351	235	235	0.0121902	0.248336
EC2.4.2.1	-0.0779686	0.0308958	235	235	0.0123222	0.249884
EC6.2.1.33	-0.576831	0.228981	235	56	0.0124758	0.251742
EC6.3.3.1	-0.146189	0.0581088	235	235	0.0125909	0.252631
EC1.1.1.94	-0.0637358	0.0253711	235	235	0.0127177	0.254105
EC4.3.1.32	-0.482281	0.192596	235	46	0.0130021	0.25551
EC6.4.1.6	0.745488	0.298013	235	124	0.0130943	0.256048
EC2.7.1.5	0.158598	0.0634373	235	234	0.0131465	0.256688
EC6.5.1.3	-0.702566	0.281248	235	51	0.0132205	0.257028
EC2.7.1.40	-0.0521066	0.020879	235	235	0.013307	0.257248
EC2.7.2.3	-0.0702976	0.0281971	235	235	0.0134011	0.257639
EC5.1.1.1	-0.0769234	0.0309135	235	235	0.0135759	0.259764
EC3.5.4.41	-0.490869	0.198997	235	39	0.0143999	0.266245
EC4.1.1.95	0.37291	0.152279	235	49	0.0151132	0.272126
EC6.1.1.18	-0.104313	0.0426135	235	235	0.0151526	0.272238
EC2.4.2.29	-0.0667501	0.027352	235	235	0.0154614	0.275351
EC3.4.25.1	-0.7348	0.303221	235	56	0.0161883	0.282526
EC2.4.2.9	-0.15207	0.0629929	235	235	0.0165931	0.285577
EC3.5.3.7	0.68456	0.284154	235	208	0.0168146	0.287265
EC1.8.98.1	-0.906522	0.376763	235	146	0.0169512	0.288017
EC5.1.3.4	0.130544	0.0544339	235	235	0.0173099	0.291074
EC2.4.1.211	-0.25283	0.106064	235	234	0.0179867	0.296546
EC3.1.26.5	-0.0680479	0.0285577	235	235	0.0180313	0.296866
EC2.7.2.8	-0.0499412	0.0209947	235	235	0.0182264	0.298669
EC2.4.2.44	-0.542058	0.228132	235	54	0.0183558	0.299205
EC5.1.3.32	0.265693	0.112072	235	233	0.0186162	0.301049
EC2.6.1.16	-0.0741397	0.0313521	235	235	0.0189123	0.302694
EC3.1.26.4	-0.0711329	0.0300662	235	235	0.0188559	0.302694
EC4.1.1.48	0.0996766	0.0421264	235	235	0.0188431	0.302694
EC2.4.1.1	-0.0765296	0.0324163	235	235	0.0191076	0.30372
EC2.4.1.18	-0.0927343	0.0392924	235	235	0.0191442	0.30372
EC2.1.1.37	-0.149341	0.0632968	235	235	0.0191811	0.303785
EC2.7.7.12	-0.138378	0.0587518	235	235	0.0193873	0.304412
EC3.2.1.23	0.124581	0.0529793	235	235	0.0195815	0.306475
EC2.7.7.33	0.268022	0.114064	235	232	0.0196713	0.30689
EC3.1.26.8	-0.396837	0.169016	235	234	0.0197655	0.30689
EC4.1.1.25	-0.507203	0.216212	235	50	0.019873	0.307879
EC2.7.2.1	-0.0593435	0.0253135	235	235	0.0199517	0.308484
EC2.4.2.48	-0.539576	0.230361	235	48	0.0200581	0.308594
EC2.7.1.15	0.157591	0.0672719	235	235	0.0200432	0.308594
EC3.4.21.53	-0.0634488	0.0271028	235	235	0.0201244	0.308705
EC6.2.1.22	-0.279311	0.119282	235	235	0.0200949	0.308705
EC4.1.2.2	0.671149	0.28705	235	175	0.0202799	0.309665
EC6.1.1.2	-0.123108	0.0528849	235	235	0.0208282	0.312756
EC3.4.11.19	0.429768	0.184669	235	47	0.0208618	0.313067
EC4.2.1.114	-0.510469	0.219602	235	34	0.0210098	0.313938
EC4.1.1.65	0.152712	0.065776	235	235	0.0211641	0.314703
EC3.2.1.20	-0.398723	0.171983	235	234	0.0213464	0.316419
EC2.5.1.42	-0.276699	0.119905	235	30	0.0219483	0.318982
EC1.1.1.34	-0.525129	0.228257	235	55	0.0223507	0.321741
EC3.2.1.22	0.121808	0.0530232	235	235	0.0225438	0.321741
EC3.5.99.5	-0.807396	0.351092	235	139	0.0224046	0.321741
EC2.4.2.8	-0.0575201	0.0250531	235	235	0.0226215	0.321803
EC3.5.99.10	0.893506	0.389776	235	187	0.0228304	0.321893
EC4.2.1.68	0.714944	0.312154	235	113	0.0229479	0.32238
EC4.2.1.17	0.231808	0.101371	235	234	0.0231628	0.32298
EC2.7.2.2	-0.638221	0.279608	235	223	0.0234119	0.323586
EC2.1.3.15	-0.161398	0.0709177	235	235	0.0238175	0.325786
EC4.1.2.43	-0.712432	0.312796	235	195	0.0237097	0.325786
EC2.7.10.1	-0.861823	0.379801	235	139	0.0242291	0.328079
EC4.2.1.20	0.0640907	0.0282301	235	235	0.0241581	0.328079
EC2.3.1.89	0.281853	0.1246	235	234	0.0246705	0.328797
EC2.7.1.2	0.106341	0.0469768	235	235	0.0245681	0.328797
EC3.1.26.3	-0.0659364	0.0291738	235	235	0.0247928	0.328925
EC3.5.4.27	-0.471024	0.208945	235	45	0.0251622	0.331728
EC6.3.4.18	-0.393365	0.174568	235	235	0.0252225	0.3323
EC4.2.1.147	-0.631769	0.280877	235	52	0.0254856	0.334007
EC5.3.1.1	-0.0605392	0.0269324	235	235	0.0255791	0.334515
EC2.4.1.320	0.481072	0.214358	235	225	0.0258121	0.335197
EC2.4.2.10	-0.0691711	0.0308608	235	235	0.025999	0.33627
EC2.1.1.34	-0.438199	0.19628	235	234	0.026588	0.339857
EC1.1.2.3	-0.677763	0.304532	235	215	0.0270561	0.342814
EC1.5.98.1	-0.568017	0.255211	235	53	0.0270503	0.342814
EC2.6.1.76	-0.833777	0.374974	235	136	0.0271949	0.343782
EC6.3.4.23	-0.488366	0.219873	235	50	0.0273616	0.344716
EC2.1.1.86	-0.894041	0.403386	235	59	0.0276925	0.346455
EC1.5.98.2	-0.561726	0.253602	235	50	0.0277858	0.347195
EC3.5.1.28	0.129563	0.0585413	235	235	0.0279126	0.347855
EC6.3.2.31	0.595597	0.269563	235	192	0.0281715	0.349687
EC2.5.1.89	-0.420822	0.190501	235	41	0.0282046	0.349918
EC4.3.1.19	-0.130857	0.0592426	235	235	0.0282188	0.349918
EC3.1.1.27	0.714623	0.324513	235	192	0.0286941	0.351704
EC3.5.2.6	0.190952	0.0869832	235	235	0.0291891	0.353842
EC1.1.1.17	-0.353719	0.161684	235	235	0.0297433	0.358093
EC2.3.1.18	0.206127	0.0944144	235	234	0.0300777	0.359913
EC2.4.2.52	-0.270179	0.1242	235	235	0.0306695	0.363861
EC3.6.3.12	0.183402	0.0846845	235	235	0.0314083	0.366451
EC4.1.1.41	-0.575523	0.266068	235	226	0.0316143	0.367125
EC1.1.1.86	-0.0524725	0.0242861	235	235	0.031807	0.367986
EC1.3.1.14	0.358259	0.165983	235	232	0.0319794	0.368807
EC1.20.4.1	0.302733	0.140557	235	233	0.0323425	0.370343
EC3.4.23.36	-0.0734486	0.0341007	235	235	0.0323373	0.370343
EC2.7.7.8	-0.0661044	0.0307026	235	235	0.0324024	0.370517
EC3.5.4.32	0.592008	0.275008	235	200	0.0324312	0.370538
EC2.7.7.3	-0.0585365	0.0272301	235	235	0.0326705	0.371707
EC6.1.1.1	-0.0575073	0.0267861	235	235	0.0328947	0.373022
EC3.6.3.20	-0.179845	0.0838529	235	235	0.033068	0.373445
EC3.5.5.7	-0.769611	0.359014	235	107	0.0331557	0.373792
EC5.1.3.30	0.522212	0.243631	235	75	0.0331741	0.373792
EC3.6.3.54	0.406641	0.190298	235	234	0.0337125	0.377234
EC2.7.1.191	0.346909	0.162931	235	234	0.0343513	0.380708
EC2.5.1.114	-0.299738	0.140946	235	31	0.0345653	0.38139
EC3.6.5.n1	-0.0685529	0.0322739	235	235	0.0347781	0.382152
EC2.4.1.291	0.709099	0.334426	235	93	0.0350969	0.383516
EC3.4.19.11	-0.217982	0.102801	235	234	0.0350903	0.383516
EC2.1.3.2	-0.0635407	0.0300009	235	235	0.0353007	0.383841
EC2.7.7.73	-0.526599	0.24859	235	216	0.0352678	0.383841
EC3.5.1.18	0.173687	0.0819957	235	235	0.0352764	0.383841
EC1.1.99.38	0.536996	0.253651	235	103	0.035377	0.383935
EC5.4.2.6	0.22799	0.107931	235	234	0.0357825	0.385554
EC1.3.1.10	0.542955	0.257524	235	58	0.0361309	0.386141
EC4.1.2.50	0.184029	0.0872136	235	234	0.0359804	0.386141
EC5.1.99.5	0.402804	0.191339	235	59	0.0364094	0.38651
EC2.7.6.2	0.128906	0.0612399	235	235	0.0364318	0.386579
EC2.3.1.101	-0.514125	0.245238	235	48	0.0371867	0.389268
EC2.8.4.1	-0.705027	0.336326	235	63	0.0372021	0.389268
EC6.3.2.8	-0.0468573	0.0223725	235	235	0.0373682	0.390073
EC2.5.1.147	-0.441772	0.2113	235	45	0.0377004	0.391866
EC2.4.1.329	0.580819	0.277978	235	214	0.0378172	0.392151
EC3.1.8.1	0.528517	0.254368	235	219	0.0388915	0.396071
EC3.6.1.27	-0.0511636	0.0246184	235	235	0.038845	0.396071
EC1.12.98.2	-0.647215	0.311881	235	59	0.0391309	0.396367
EC1.4.1.24	-0.526737	0.253754	235	48	0.0390763	0.396367
EC1.3.1.6	-0.72579	0.35027	235	102	0.0394228	0.397912
EC2.4.2.19	0.102428	0.0495129	235	235	0.0397417	0.399266
EC1.1.1.3	-0.0775426	0.0375191	235	235	0.0399284	0.399336
EC1.1.1.301	0.47882	0.231769	235	105	0.0400056	0.399336
EC2.7.8.28	-0.370694	0.179351	235	41	0.0399177	0.399336
EC6.3.3.3	0.164808	0.0797979	235	234	0.0400644	0.399433
EC2.6.1.62	0.193426	0.0938195	235	235	0.0404128	0.401595
EC1.1.1.391	0.633273	0.30734	235	157	0.0405273	0.401756
EC2.3.1.28	0.299287	0.145426	235	234	0.0407684	0.402469
EC3.5.4.29	-0.433317	0.210583	235	43	0.0407974	0.402469
EC3.6.1.3	-0.254701	0.123685	235	234	0.0406453	0.402469
EC1.3.1.98	-0.0489647	0.0238416	235	235	0.0411824	0.403981
EC2.6.1.21	0.43563	0.212231	235	228	0.0412925	0.40425
EC1.13.11.74	0.410415	0.200147	235	50	0.0414947	0.404768
EC2.5.1.31	-0.611024	0.297935	235	224	0.0414655	0.404768
EC2.8.4.3	-0.0795502	0.0388302	235	235	0.0416815	0.40529
EC5.4.99.24	-0.306176	0.149601	235	234	0.0418849	0.40614
EC4.3.2.2	-0.0516617	0.02532	235	235	0.0425097	0.40879
EC1.7.2.3	-0.760505	0.373795	235	147	0.0430956	0.411185
EC4.1.1.61	0.40372	0.19847	235	46	0.0431352	0.411287
EC2.5.1.16	-0.170357	0.0837945	235	235	0.0432503	0.411375
EC4.2.3.1	0.0747124	0.0367941	235	235	0.0435038	0.412661
EC3.5.4.28	-0.221179	0.109022	235	234	0.0436869	0.413594
EC2.7.7.60	-0.0634067	0.0312905	235	235	0.0439321	0.414779
EC1.14.13.48	0.496159	0.245051	235	224	0.0441051	0.41503
EC1.9.3.1	-0.756766	0.374483	235	115	0.0445095	0.416537
EC6.3.1.20	-0.244504	0.121095	235	235	0.0446886	0.416775
EC3.2.1.89	0.281339	0.139401	235	235	0.044784	0.416966
EC1.3.7.11	-0.391948	0.194592	235	45	0.0452054	0.417647
EC1.1.1.81	-0.750611	0.373245	235	204	0.0455414	0.418823
EC2.7.1.35	0.0735738	0.0368088	235	235	0.0468593	0.421273
EC3.4.21.88	-0.14403	0.0721539	235	235	0.0471508	0.421273
EC5.1.1.11	-0.575727	0.288362	235	127	0.047108	0.421273
EC5.1.2.2	0.521938	0.261908	235	78	0.0475159	0.421434
EC3.5.1.5	0.212506	0.107012	235	235	0.0482952	0.424622
EC2.7.4.22	-0.0461479	0.0232925	235	235	0.04881	0.425788
EC2.6.1.50	-0.478902	0.242168	235	110	0.049227	0.427435
EC4.2.1.106	0.507167	0.256491	235	101	0.0492535	0.427435
EC2.7.1.39	-0.191394	0.0969701	235	235	0.0496631	0.428556
EC1.21.98.1	-0.677844	0.34427	235	183	0.0502167	0.430494
EC1.3.1.95	0.51669	0.262572	235	82	0.0503473	0.431175
EC5.1.3.n2	0.525575	0.267256	235	101	0.0504914	0.431681
EC2.7.7.23	-0.23444	0.119555	235	235	0.0511486	0.434245
EC4.3.1.18	-0.330241	0.168406	235	234	0.0511425	0.434245
EC1.2.1.58	0.518294	0.264871	235	108	0.051638	0.435498
EC1.5.1.20	0.0620009	0.0316642	235	235	0.0514853	0.435498
EC4.2.2.6	0.520028	0.265594	235	41	0.0514964	0.435498
EC1.2.1.59	-0.469985	0.241398	235	61	0.0528154	0.440771
EC5.4.99.25	-0.0505049	0.0259706	235	235	0.0530865	0.442133
EC5.4.3.6	-0.842343	0.434227	235	142	0.0536737	0.443575
EC3.2.1.151	0.76483	0.394469	235	128	0.0537944	0.443713
EC6.1.1.10	-0.0545195	0.0281821	235	235	0.0543285	0.445292
EC2.1.1.98	-0.398844	0.206299	235	43	0.0544791	0.445922
EC2.7.4.6	0.19863	0.102814	235	234	0.0546524	0.44651
EC3.4.17.11	-0.496119	0.256954	235	223	0.0547967	0.44651
EC1.3.98.1	0.308955	0.160083	235	234	0.054896	0.446701
EC2.3.1.1	-0.11207	0.0581431	235	235	0.0552073	0.447088
EC3.4.13.18	0.125585	0.0653664	235	235	0.0559933	0.449685
EC3.5.4.39	-0.481156	0.25054	235	48	0.0560907	0.449685
EC4.1.1.4	0.578616	0.301445	235	126	0.0562185	0.449685
EC2.7.1.144	-0.140226	0.0731235	235	235	0.0564483	0.450258
EC6.2.1.3	0.130411	0.0679851	235	235	0.0563758	0.450258
EC2.7.4.25	-0.0644999	0.0336629	235	235	0.0566543	0.451018
EC1.4.1.11	0.511974	0.267672	235	196	0.0570859	0.452976
EC3.4.24.84	-0.369369	0.19325	235	114	0.0572583	0.453902
EC1.1.99.33	-0.277941	0.146053	235	44	0.058345	0.457006
EC4.2.3.153	-0.431831	0.226817	235	47	0.0582312	0.457006
EC3.6.3.36	0.614174	0.323224	235	145	0.0587208	0.458206
EC1.2.7.7	0.330368	0.174321	235	232	0.0593808	0.460267
EC6.3.5.1	-0.0909521	0.0479969	235	235	0.0594093	0.460342
EC6.1.2.1	0.538326	0.284112	235	180	0.0594352	0.460396
EC2.7.1.89	0.552833	0.292778	235	171	0.0603104	0.463208
EC6.1.1.4	-0.0488426	0.0259384	235	235	0.0610163	0.465526
EC3.1.1.81	0.489392	0.260583	235	214	0.0616949	0.467954
EC1.2.1.27	0.496739	0.265037	235	92	0.0622247	0.469093
EC2.1.2.1	-0.0550345	0.029352	235	235	0.0621196	0.469093
EC4.2.1.151	-0.60977	0.325515	235	205	0.0623604	0.469356
EC7.3.2.2	-0.232315	0.124052	235	234	0.0624339	0.469436
EC3.2.1.179	0.420549	0.225377	235	230	0.063375	0.472295
EC4.1.1.32	-0.322069	0.172671	235	235	0.0634814	0.472549
EC5.4.99.5	-0.265872	0.142826	235	235	0.0640065	0.473762
EC2.3.3.5	-0.507411	0.272744	235	228	0.0641643	0.474163
EC3.4.23.43	-0.355943	0.192001	235	232	0.0650984	0.477466
EC3.5.1.115	0.369066	0.199651	235	79	0.0658642	0.47849
EC4.2.1.135	0.75715	0.409378	235	185	0.0657249	0.47849
EC3.4.21.96	-0.524555	0.284742	235	210	0.06679	0.480904
EC2.5.1.108	-0.261234	0.142161	235	32	0.0674702	0.4824
EC5.4.4.2	0.271433	0.147688	235	234	0.0674279	0.4824
EC4.4.1.8	0.130707	0.0712214	235	235	0.0678223	0.483702
EC2.5.1.19	-0.0617969	0.0337104	235	235	0.0681283	0.484962
EC3.4.13.20	0.289379	0.157984	235	234	0.0683499	0.48586
EC4.3.1.15	0.180854	0.0988308	235	233	0.0686133	0.486373
EC2.3.3.1	-0.328565	0.179992	235	235	0.0692899	0.488245
EC2.4.1.83	0.386131	0.212068	235	228	0.0699974	0.489841
EC3.2.1.67	0.37947	0.208737	235	57	0.0704344	0.49093
EC1.1.1.51	-0.615389	0.338711	235	120	0.0706003	0.491384
EC4.1.3.36	0.20624	0.113769	235	235	0.0712259	0.492928
EC1.1.1.18	0.275662	0.152085	235	234	0.0712646	0.492948
EC2.1.1.191	-0.122526	0.0676852	235	235	0.0716237	0.494001
EC7.3.2.1	-0.0642101	0.0354694	235	235	0.0716143	0.494001
EC2.4.2.2	0.278864	0.15406	235	233	0.0716459	0.494015
EC3.5.4.33	-0.04645	0.0256858	235	235	0.0719112	0.495005
EC3.5.4.42	-0.485221	0.268739	235	42	0.0723566	0.49709
EC6.3.4.22	-0.330308	0.183063	235	41	0.0725455	0.497351
EC1.3.1.26	0.363413	0.201488	235	225	0.0726552	0.497462
EC7.2.4.1	0.43183	0.239661	235	203	0.0729401	0.497877
EC2.7.1.71	-0.0567877	0.0315332	235	235	0.0730902	0.497897
EC1.17.99.6	-0.087774	0.048882	235	235	0.0739259	0.499766
EC2.1.1.72	-0.125578	0.0700158	235	235	0.0742559	0.500285
EC3.5.3.18	0.3691	0.205895	235	230	0.0744007	0.50057
EC3.1.3.27	0.238183	0.133019	235	234	0.0747327	0.500861
EC4.2.1.55	-0.25278	0.141554	235	234	0.0755176	0.502408
EC2.1.1.182	-0.0429473	0.0241301	235	235	0.0764848	0.504172
EC1.4.1.2	0.330766	0.186218	235	234	0.077077	0.505734
EC2.4.1.21	-0.0857673	0.0483052	235	235	0.0771927	0.505734
EC2.7.1.21	-0.0970253	0.0547918	235	235	0.0779786	0.507347
EC5.1.3.2	0.0695922	0.0393371	235	235	0.0782591	0.508049
EC4.2.1.8	0.135573	0.076718	235	234	0.0785879	0.508427
EC2.3.1.79	0.162836	0.0922075	235	234	0.0787866	0.508771
EC1.1.1.31	-0.632566	0.359929	235	164	0.080228	0.513532
EC2.2.1.9	0.20211	0.115102	235	234	0.0804918	0.513532
EC3.5.1.25	0.1065	0.0606772	235	235	0.0806186	0.514072
EC4.2.1.70	-0.208758	0.118989	235	235	0.0807478	0.514225
EC3.1.11.2	0.0936901	0.0534316	235	235	0.0809159	0.514432
EC3.2.1.165	0.23803	0.135835	235	232	0.0811076	0.514723
EC2.1.1.64	0.435398	0.249491	235	229	0.0823558	0.516417
EC2.7.7.4	0.14837	0.0851192	235	235	0.0827158	0.516988
EC1.1.1.157	-0.187656	0.107741	235	233	0.082953	0.517145
EC3.1.6.1	0.241156	0.138651	235	233	0.0833812	0.518514
EC5.1.1.20	0.372279	0.214108	235	228	0.083478	0.518627
EC6.2.1.30	0.264665	0.152367	235	234	0.0837827	0.51895
EC4.1.2.n3	0.362618	0.208798	235	64	0.0838412	0.519165
EC4.2.1.113	0.400311	0.230534	235	233	0.0838841	0.519167
EC1.3.99.33	0.45194	0.26069	235	113	0.0843846	0.519761
EC3.4.22.37	0.460482	0.265759	235	56	0.0845496	0.519991
EC3.1.3.6	0.458498	0.264954	235	225	0.0849465	0.520696
EC3.2.1.18	0.345579	0.200047	235	232	0.0854835	0.521182
EC4.1.3.4	0.562742	0.326204	235	157	0.0859096	0.522433
EC1.12.7.2	0.168358	0.0976261	235	234	0.0860187	0.522804
EC2.7.7.27	-0.0998711	0.0579557	235	235	0.0862516	0.52301
EC3.1.1.41	0.40489	0.235184	235	225	0.0865497	0.523328
EC3.6.1.1	-0.0928739	0.053979	235	235	0.0867377	0.523697
EC3.4.24.78	-0.12142	0.0706908	235	233	0.0872733	0.524714
EC4.1.1.49	-0.0612037	0.0356718	235	235	0.0876166	0.525872
EC1.2.4.4	0.339098	0.197834	235	233	0.0879278	0.525971
EC5.3.1.4	0.0748024	0.0436373	235	235	0.0879035	0.525971
EC3.2.1.99	0.235883	0.137864	235	232	0.0884943	0.526481
EC2.7.4.1	0.0585627	0.0342388	235	235	0.0885984	0.526882
EC3.1.1.31	0.170546	0.099954	235	235	0.0893735	0.528227
EC3.5.1.87	0.292973	0.172036	235	232	0.0899842	0.529834
EC3.2.1.3	0.426664	0.250568	235	223	0.0900202	0.529878
EC3.2.1.45	-0.637334	0.375595	235	169	0.0911365	0.530818
EC4.2.1.47	0.145086	0.0854973	235	234	0.0911174	0.530818
EC5.3.1.22	0.337685	0.199004	235	230	0.0911346	0.530818
EC5.4.99.4	-0.328071	0.192822	235	62	0.0902762	0.530818
EC2.6.1.48	0.214637	0.126539	235	27	0.0912609	0.530862
EC3.6.3.4	-0.141491	0.0834872	235	235	0.0915354	0.531159
EC2.7.7.13	0.206415	0.121879	235	233	0.0917573	0.53177
EC2.7.1.107	0.104682	0.0619145	235	235	0.0923005	0.533085
EC3.2.2.n1	0.0966417	0.0571921	235	235	0.0924881	0.533085
EC1.1.1.268	0.487641	0.289661	235	198	0.0936988	0.534937
EC2.4.1.305	0.376502	0.223481	235	54	0.093461	0.534937
EC1.6.5.3	0.184581	0.10969	235	235	0.0938413	0.535209
EC3.2.1.40	0.389873	0.234016	235	229	0.0971341	0.541096
EC3.6.1.23	-0.0546421	0.0328314	235	235	0.0974712	0.541488
EC6.3.4.3	-0.0652042	0.0391792	235	235	0.0974849	0.541488
EC4.2.99.18	-0.0424796	0.025527	235	235	0.0975153	0.54149
EC1.1.1.122	0.363326	0.219016	235	228	0.0985613	0.544368
EC2.5.1.6	-0.0564016	0.0340338	235	235	0.0989	0.54546
EC3.4.14.5	-0.536933	0.325194	235	216	0.100142	0.547009
EC1.1.1.284	0.693644	0.42099	235	128	0.100853	0.54841
EC1.5.1.7	-0.265885	0.161328	235	231	0.100758	0.54841
EC3.6.3.2	0.250133	0.15179	235	234	0.100803	0.54841
EC2.3.1.157	-0.181922	0.110553	235	235	0.101281	0.54914
EC3.4.13.21	-0.527761	0.320987	235	213	0.101566	0.549611
EC4.2.1.11	-0.0375796	0.0228925	235	235	0.102108	0.550169
EC3.1.1.84	-0.430676	0.263428	235	228	0.103502	0.552736
EC3.4.21.107	0.149669	0.0916702	235	234	0.103966	0.553099
EC3.2.1.28	0.668922	0.409992	235	202	0.104205	0.553221
EC6.3.2.4	-0.0429931	0.0265197	235	235	0.106413	0.558083
EC3.2.1.169	0.27213	0.16821	235	231	0.10714	0.559105
EC3.11.1.3	0.418832	0.259302	235	69	0.107695	0.559344
EC5.1.3.6	-0.333161	0.20718	235	72	0.109253	0.561872
EC1.5.1.3	0.0824794	0.0514445	235	235	0.11031	0.563353
EC3.2.1.50	0.439859	0.274495	235	226	0.110495	0.563353
EC3.6.3.41	0.23069	0.144261	235	234	0.11123	0.564662
EC1.5.1.38	0.40259	0.252097	235	228	0.11171	0.564934
EC1.1.1.130	0.367295	0.230811	235	225	0.112972	0.567141
EC5.1.1.7	-0.0471072	0.0296242	235	235	0.113235	0.567141
EC2.5.1.120	-0.477367	0.300829	235	112	0.113986	0.568788
EC2.3.1.35	-0.100918	0.0638042	235	235	0.115159	0.571267
EC1.1.1.28	0.140103	0.0886109	235	235	0.115291	0.571413
EC1.1.5.12	-0.592306	0.374722	235	93	0.115394	0.571475
EC4.1.2.19	-0.119089	0.0753839	235	234	0.115597	0.571805
EC2.4.2.7	0.0551575	0.0349503	235	235	0.115963	0.572573
EC3.4.22.71	0.252042	0.159896	235	230	0.116396	0.573613
EC4.3.1.12	-0.492261	0.312475	235	189	0.11661	0.573613
EC6.3.2.29	-0.542116	0.344287	235	70	0.116785	0.573613
EC2.6.1.51	-0.434337	0.276369	235	132	0.117484	0.574539
EC1.1.1.262	0.186004	0.118453	235	234	0.117788	0.574828
EC1.17.1.4	-0.205555	0.130958	235	234	0.11794	0.574852
EC2.4.2.14	-0.0432163	0.0275518	235	235	0.118191	0.574852
EC5.5.1.4	0.268716	0.171271	235	228	0.118095	0.574852
EC5.1.3.3	0.0752627	0.0481323	235	235	0.119334	0.578106
EC1.1.1.53	0.469528	0.300926	235	81	0.120132	0.579327
EC4.3.1.17	-0.0949949	0.0608945	235	235	0.120199	0.579538
EC2.8.1.1	-0.140246	0.0899386	235	235	0.120351	0.579814
EC3.5.4.3	0.168707	0.108198	235	233	0.120376	0.57982
EC3.1.1.23	0.580393	0.372764	235	150	0.120908	0.580582
EC3.1.21.5	0.444095	0.285364	235	189	0.121089	0.58075
EC1.6.5.5	0.505979	0.326369	235	227	0.1225	0.583463
EC6.3.4.21	-0.0673783	0.0434628	235	235	0.122519	0.583463
EC2.7.9.3	-0.100582	0.0651595	235	235	0.124116	0.585929
EC3.4.11.9	0.159965	0.103664	235	234	0.124241	0.585962
EC1.97.1.9	-0.712135	0.461813	235	151	0.1245	0.586123
EC3.6.1.29	-0.315583	0.204684	235	37	0.124559	0.586123
EC3.4.25.2	-0.469569	0.305008	235	218	0.125111	0.587219
EC2.2.1.3	-0.286915	0.186392	235	97	0.125166	0.587251
EC2.1.1.207	-0.0964372	0.0629111	235	235	0.126734	0.590862
EC3.6.3.8	0.101812	0.0665592	235	235	0.127539	0.592072
EC3.1.11.6	-0.0444422	0.0291033	235	235	0.128185	0.592549
EC3.6.1.67	-0.401829	0.263577	235	41	0.128815	0.593011
EC4.2.1.40	0.407903	0.267778	235	225	0.129123	0.593053
EC3.1.3.73	-0.124767	0.0820047	235	235	0.129579	0.593615
EC2.3.1.19	-0.252224	0.166179	235	232	0.130504	0.59492
EC5.1.3.14	0.13238	0.0874231	235	235	0.131398	0.59648
EC3.1.4.57	0.430622	0.284553	235	135	0.131632	0.596829
EC3.2.1.98	-0.57354	0.379482	235	145	0.132128	0.596874
EC1.1.1.132	0.44309	0.2937	235	218	0.132824	0.598259
EC2.1.1.199	-0.0430653	0.0286262	235	235	0.133912	0.60018
EC3.2.1.26	0.115178	0.0769658	235	235	0.13596	0.602033
EC3.5.1.124	-0.364908	0.244331	235	43	0.13674	0.603624
EC3.2.1.55	0.128759	0.086244	235	234	0.136879	0.603683
EC3.6.3.31	-0.0388755	0.026052	235	235	0.137072	0.603683
EC2.4.1.129	0.113893	0.0764126	235	235	0.137527	0.604186
EC2.7.1.85	0.260009	0.174515	235	234	0.137684	0.604186
EC4.2.3.3	-0.0793622	0.0532589	235	235	0.137625	0.604186
EC1.2.1.88	-0.400505	0.268861	235	211	0.137753	0.604381
EC1.8.5.7	-0.354698	0.23983	235	30	0.140582	0.609528
EC2.2.1.10	-0.47203	0.319173	235	166	0.140593	0.609528
EC4.4.1.5	-0.126443	0.0856245	235	235	0.141183	0.609676
EC5.3.1.15	0.358772	0.242962	235	80	0.141198	0.609676
EC4.2.3.12	-0.571206	0.388416	235	142	0.142827	0.611265
EC1.1.1.346	0.380969	0.259354	235	51	0.143284	0.611627
EC6.3.4.20	0.0990012	0.0673948	235	235	0.143268	0.611627
EC2.8.1.13	0.0737642	0.0502223	235	235	0.143328	0.611693
EC1.1.1.272	-0.440181	0.299779	235	195	0.143438	0.611772
EC3.1.4.58	-0.288616	0.196578	235	232	0.143477	0.611772
EC2.1.1.197	0.13614	0.0929281	235	235	0.144347	0.613869
EC4.1.3.3	0.123626	0.0846394	235	235	0.145545	0.616069
EC2.1.1.190	-0.159538	0.109358	235	235	0.14603	0.616865
EC1.2.1.62	0.401125	0.275291	235	79	0.146516	0.617741
EC5.1.99.1	-0.362862	0.249241	235	225	0.146855	0.617826
EC1.11.1.10	0.337504	0.232442	235	212	0.147927	0.619591
EC4.2.1.79	-0.519905	0.358487	235	64	0.148406	0.619977
EC4.99.1.12	0.191004	0.131965	235	234	0.149213	0.620539
EC2.8.1.4	-0.0978631	0.0677218	235	235	0.14986	0.621959
EC1.17.99.5	0.442033	0.306316	235	83	0.150425	0.622754
EC1.2.7.4	0.14533	0.100778	235	233	0.150701	0.622754
EC6.1.1.13	-0.376335	0.261126	235	230	0.15095	0.622754
EC1.14.12.19	-0.403415	0.280188	235	56	0.151346	0.622833
EC3.4.13.22	0.192423	0.133762	235	233	0.1517	0.623342
EC2.7.7.80	-0.258539	0.179847	235	233	0.151982	0.623488
EC3.1.2.26	0.371903	0.25887	235	142	0.15224	0.623707
EC3.5.1.59	0.418722	0.291771	235	176	0.152678	0.623792
EC2.1.1.148	-0.170384	0.118788	235	234	0.152893	0.623942
EC4.1.3.16	-0.193743	0.135088	235	234	0.152935	0.624005
EC1.1.1.49	0.151543	0.106083	235	235	0.154555	0.626068
EC3.6.5.3	-0.154611	0.108302	235	235	0.154827	0.626068
EC2.7.7.56	-0.171696	0.12045	235	235	0.155444	0.626444
EC3.6.1.13	-0.137139	0.0962106	235	235	0.155456	0.626444
EC2.1.1.181	0.313368	0.21994	235	227	0.155636	0.626732
EC4.6.1.13	-0.333064	0.233786	235	228	0.155675	0.626732
EC1.3.1.34	0.350669	0.247516	235	229	0.157968	0.628906
EC1.4.1.3	0.2237	0.15808	235	229	0.15845	0.628906
EC2.5.1.145	0.261907	0.185073	235	233	0.158438	0.628906
EC2.8.4.4	-0.0756015	0.0534145	235	235	0.158373	0.628906
EC4.2.1.109	0.452438	0.31967	235	204	0.158386	0.628906
EC1.2.1.76	-0.329851	0.233528	235	227	0.159226	0.629881
EC2.4.1.293	-0.589428	0.418491	235	127	0.160406	0.630549
EC2.7.1.25	0.132936	0.0944252	235	233	0.160588	0.630549
EC4.1.3.30	0.444637	0.31596	235	112	0.160763	0.630622
EC6.3.2.45	-0.588895	0.41846	235	155	0.160753	0.630622
EC2.3.2.3	-0.0899533	0.0639688	235	235	0.161074	0.630908
EC3.2.1.21	0.0751063	0.053449	235	235	0.161374	0.631307
EC1.4.1.21	0.29262	0.208344	235	230	0.16158	0.631453
EC2.1.2.9	-0.0395274	0.0282409	235	235	0.163026	0.632615
EC3.2.1.8	0.102208	0.0730098	235	235	0.162946	0.632615
EC1.14.14.9	0.465267	0.333606	235	61	0.164525	0.634164
EC1.3.1.9	0.129018	0.0925408	235	235	0.164671	0.634164
EC2.3.1.169	0.1578	0.113146	235	232	0.164525	0.634164
EC2.3.2.29	0.355817	0.255135	235	51	0.164537	0.634164
EC2.3.1.85	0.457839	0.328618	235	109	0.164958	0.634268
EC4.1.99.2	-0.379545	0.272451	235	226	0.165003	0.634268
EC1.4.3.16	0.0658301	0.0472811	235	235	0.165233	0.634391
EC2.7.1.50	-0.0974866	0.070074	235	235	0.165571	0.634391
EC2.3.1.n4	-0.32644	0.234733	235	48	0.165725	0.634458
EC3.1.3.22	-0.396979	0.285681	235	41	0.166059	0.634458
EC3.1.3.50	-0.396979	0.285681	235	41	0.166059	0.634458
EC2.3.1.189	0.449063	0.323501	235	114	0.166499	0.634997
EC2.7.2.4	-0.0277205	0.0199754	235	235	0.166623	0.635164
EC1.4.1.1	0.122617	0.0885333	235	235	0.167461	0.636477
EC2.1.1.151	0.196703	0.14226	235	233	0.16816	0.636745
EC2.7.10.2	0.128855	0.0931966	235	235	0.168186	0.636745
EC3.2.1.93	-0.354696	0.256428	235	233	0.168	0.636745
EC2.7.1.30	-0.0550362	0.0399176	235	235	0.169374	0.638536
EC3.2.1.24	0.455815	0.330576	235	205	0.169341	0.638536
EC5.3.1.25	0.0952236	0.0691994	235	234	0.170198	0.639413
EC1.1.1.271	0.13631	0.0991606	235	234	0.170642	0.639669
EC1.5.1.5	-0.0382962	0.0278701	235	235	0.17081	0.639799
EC2.7.1.45	-0.190699	0.139008	235	235	0.171504	0.640567
EC3.5.1.10	0.198012	0.144325	235	233	0.171464	0.640567
EC2.4.1.52	0.236249	0.172567	235	233	0.172387	0.641909
EC3.6.3.23	-0.541765	0.398017	235	98	0.174856	0.645379
EC2.6.1.85	0.110797	0.0815525	235	235	0.175667	0.646626
EC1.2.1.3	0.67452	0.497077	235	85	0.176181	0.647494
EC1.1.1.163	-0.265453	0.196269	235	51	0.177604	0.647786
EC1.4.1.14	-0.20919	0.154616	235	233	0.177457	0.647786
EC3.4.24.64	-0.296362	0.219115	235	120	0.17759	0.647786
EC1.1.1.405	-0.302591	0.223984	235	226	0.1781	0.647839
EC1.3.1.1	0.170002	0.126407	235	234	0.180051	0.651273
EC3.1.3.2	0.171851	0.12788	235	235	0.180382	0.651586
EC1.1.1.44	0.127925	0.0953726	235	235	0.1812	0.652032
EC1.5.5.1	-0.414501	0.30973	235	91	0.182191	0.653789
EC1.5.1.24	0.268655	0.201012	235	57	0.182763	0.654398
EC1.7.1.13	0.105908	0.0793696	235	234	0.183463	0.654916
EC4.2.1.10	-0.0492938	0.0369539	235	235	0.183607	0.655044
EC5.4.99.21	0.423775	0.318014	235	159	0.184052	0.65563
EC4.1.2.9	0.284863	0.213848	235	31	0.184213	0.656017
EC3.5.1.11	0.214455	0.161027	235	232	0.184306	0.65617
EC5.4.3.3	0.367799	0.276294	235	114	0.184505	0.656267
EC2.7.1.51	0.208262	0.15673	235	233	0.185293	0.657097
EC6.5.1.2	-0.0350043	0.0263888	235	235	0.186055	0.658079
EC1.2.1.68	-0.49988	0.377345	235	181	0.186636	0.658576
EC1.3.99.4	-0.467476	0.353847	235	147	0.187832	0.660599
EC2.4.1.301	0.478077	0.362463	235	109	0.188551	0.66188
EC7.3.2.3	0.433231	0.328488	235	61	0.188585	0.66188
EC3.8.1.2	-0.332935	0.252631	235	227	0.188916	0.662442
EC3.1.1.47	-0.376296	0.285581	235	172	0.188992	0.662611
EC1.7.5.1	0.550746	0.418391	235	72	0.189429	0.663321
EC1.1.1.202	-0.161842	0.123186	235	234	0.190282	0.664686
EC3.4.21.26	-0.390769	0.297823	235	129	0.190859	0.665124
EC3.4.16.4	0.0834046	0.0636544	235	235	0.19147	0.666071
EC1.11.1.15	0.0964603	0.0738125	235	235	0.192635	0.667401
EC1.18.1.2	-0.148911	0.114027	235	235	0.192942	0.667422
EC4.2.1.33	-0.0311209	0.0238469	235	235	0.193247	0.667485
EC6.5.1.4	-0.433191	0.331998	235	71	0.193324	0.667586
EC2.4.2.3	-0.0783671	0.0601868	235	235	0.194256	0.668013
EC1.1.1.42	-0.0555806	0.0428235	235	235	0.195681	0.670091
EC1.1.1.381	-0.276012	0.212708	235	37	0.195779	0.670333
EC2.1.1.187	-0.222672	0.171841	235	233	0.196401	0.670863
EC3.2.1.135	0.100214	0.0773895	235	235	0.1967	0.671662
EC3.5.2.15	0.247756	0.19139	235	67	0.196846	0.671698
EC3.5.2.10	0.189324	0.146431	235	232	0.197392	0.672368
EC3.6.3.29	-0.443464	0.343076	235	206	0.197501	0.672644
EC1.2.99.3	-0.310091	0.24133	235	82	0.200171	0.675103
EC3.5.3.12	0.157944	0.123277	235	234	0.201468	0.676978
EC1.5.1.39	0.156831	0.12257	235	232	0.202062	0.67705
EC2.7.14.1	-0.201208	0.157238	235	235	0.202019	0.67705
EC2.7.7.77	0.108452	0.0847177	235	234	0.20184	0.67705
EC2.8.3.12	0.486571	0.381065	235	127	0.202994	0.67752
EC3.5.1.77	0.193425	0.152038	235	234	0.204642	0.679758
EC2.5.1.76	-0.204382	0.160736	235	46	0.204879	0.679837
EC3.5.1.4	-0.278746	0.219352	235	232	0.205153	0.679837
EC3.6.1.65	-0.259324	0.205273	235	37	0.207813	0.682077
EC4.2.1.90	-0.406924	0.322074	235	191	0.207765	0.682077
EC5.4.1.2	-0.302694	0.239666	235	227	0.207933	0.682286
EC2.7.6.3	0.145676	0.115546	235	235	0.208729	0.682786
EC2.3.2.13	0.229474	0.182266	235	36	0.209361	0.683484
EC5.4.99.61	-0.24292	0.192967	235	232	0.209411	0.683484
EC2.7.7.39	0.13865	0.110249	235	233	0.20987	0.684076
EC3.6.1.55	-0.117885	0.0938047	235	235	0.210192	0.684076
EC4.2.1.53	-0.122103	0.0971374	235	235	0.210083	0.684076
EC2.4.1.58	-0.384265	0.306692	235	75	0.21156	0.684399
EC3.2.1.35	0.380398	0.303999	235	207	0.212148	0.68478
EC1.8.2.3	0.418841	0.334937	235	177	0.212443	0.684941
EC2.7.7.40	-0.324201	0.259642	235	226	0.213122	0.685665
EC4.1.2.5	-0.171793	0.138046	235	235	0.214653	0.685902
EC2.1.1.201	-0.343643	0.276436	235	209	0.215146	0.686379
EC3.1.4.53	0.429771	0.34631	235	176	0.215927	0.687273
EC2.3.1.266	-0.0791517	0.0639879	235	235	0.217414	0.688952
EC2.4.1.5	0.298476	0.241287	235	230	0.217399	0.688952
EC3.5.1.3	-0.277464	0.22497	235	50	0.218766	0.690733
EC4.1.99.18	-0.441553	0.358119	235	133	0.218899	0.690733
EC1.1.1.290	0.0943746	0.0765607	235	235	0.219012	0.690885
EC2.7.8.31	0.192472	0.156153	235	232	0.219044	0.690885
EC4.1.1.64	0.390157	0.318431	235	84	0.221791	0.694483
EC2.7.1.16	-0.16686	0.137243	235	235	0.225363	0.697222
EC2.7.7.61	-0.405893	0.334136	235	198	0.225763	0.697661
EC2.7.8.12	0.247291	0.203818	235	231	0.226319	0.698055
EC3.1.12.1	-0.107457	0.0885568	235	234	0.226268	0.698055
EC3.4.21.92	-0.0379194	0.0313293	235	235	0.227443	0.698887
EC2.7.7.18	0.0521266	0.043102	235	235	0.227816	0.699492
EC3.5.3.19	-0.448126	0.371188	235	177	0.228623	0.700269
EC1.3.1.74	-0.383108	0.317964	235	202	0.229545	0.701179
EC1.8.5.3	0.424183	0.35224	235	181	0.229789	0.701335
EC3.1.1.24	-0.395455	0.32854	235	201	0.23001	0.701335
EC1.2.1.2	0.192213	0.159743	235	233	0.230168	0.701355
EC3.2.1.131	0.271926	0.226031	235	227	0.230251	0.701355
EC2.1.3.6	0.454776	0.378334	235	155	0.230637	0.701535
EC2.4.2.31	-0.474785	0.396484	235	158	0.232405	0.703168
EC3.2.1.97	0.445363	0.372396	235	186	0.233007	0.703662
EC1.2.99.7	0.180843	0.151532	235	232	0.233987	0.705574
EC1.17.7.1	-0.558586	0.468123	235	124	0.234058	0.705588
EC2.1.1.13	0.0718885	0.0603206	235	235	0.234634	0.706307
EC2.5.1.94	0.353509	0.296615	235	123	0.23462	0.706307
EC5.3.1.26	-0.34714	0.29158	235	224	0.235115	0.706765
EC2.7.1.1	0.193325	0.163192	235	42	0.237433	0.708961
EC1.3.3.1	-0.356942	0.301485	235	212	0.237712	0.709286
EC3.7.1.9	-0.226345	0.191429	235	35	0.238325	0.709922
EC4.2.2.7	0.327247	0.276882	235	225	0.23852	0.709922
EC4.1.1.82	0.398231	0.33793	235	217	0.239893	0.7106
EC1.3.1.20	0.319577	0.271307	235	189	0.240101	0.710669
EC4.3.1.1	0.100805	0.0857728	235	234	0.241165	0.711575
EC3.5.4.43	0.354264	0.302437	235	165	0.242721	0.713744
EC7.1.1.1	0.400803	0.342656	235	201	0.243389	0.714083
EC6.3.5.9	0.371253	0.317554	235	212	0.243629	0.714442
EC2.4.1.251	-0.241314	0.206462	235	43	0.243748	0.714593
EC3.2.2.3	0.36128	0.310766	235	68	0.246272	0.717365
EC1.7.2.2	0.146367	0.126587	235	234	0.248827	0.720477
EC2.7.1.23	-0.0276064	0.0239804	235	235	0.250896	0.723424
EC1.6.99.1	0.248474	0.216702	235	230	0.252785	0.725552
EC2.1.1.174	0.458371	0.399741	235	103	0.252764	0.725552
EC6.1.1.22	-0.0316468	0.0276059	235	235	0.252885	0.725552
EC3.1.4.37	-0.310341	0.270746	235	40	0.252939	0.725622
EC3.5.2.14	0.33529	0.294768	235	158	0.25658	0.729976
EC2.7.8.5	-0.096014	0.0845362	235	235	0.257287	0.730796
EC1.2.1.21	-0.295138	0.260864	235	38	0.259125	0.732744
EC2.3.1.182	-0.325119	0.28731	235	106	0.259036	0.732744
EC1.11.1.18	0.321788	0.28462	235	198	0.25946	0.73308
EC2.3.1.129	0.112551	0.0995483	235	235	0.259448	0.73308
EC4.3.1.7	0.181939	0.161616	235	234	0.261499	0.734926
EC1.3.5.2	-0.181899	0.16289	235	235	0.265341	0.737726
EC4.1.1.11	0.0656762	0.0588827	235	235	0.265907	0.738102
EC4.1.99.11	0.320181	0.28724	235	84	0.266203	0.738102
EC3.1.21.2	0.0462672	0.0416149	235	235	0.267441	0.738836
EC2.5.1.1	0.265026	0.238578	235	219	0.267842	0.739271
EC2.3.1.202	0.434871	0.391743	235	128	0.268171	0.739453
EC2.1.1.113	0.342004	0.309437	235	143	0.27026	0.741924
EC3.1.13.5	-0.233835	0.212225	235	234	0.271742	0.743009
EC3.1.3.15	0.0969447	0.0879045	235	235	0.271301	0.743009
EC6.4.1.1	0.112876	0.102401	235	235	0.271541	0.743009
EC4.1.2.21	0.402234	0.365953	235	199	0.272907	0.743424
EC1.3.7.9	-0.0994048	0.0907351	235	234	0.274474	0.745302
EC2.3.2.6	0.192951	0.176468	235	233	0.275411	0.745876
EC3.5.4.4	0.220147	0.201599	235	233	0.276025	0.746171
EC2.1.1.266	0.416099	0.381202	235	84	0.276227	0.746325
EC2.4.1.54	0.19635	0.180212	235	231	0.277105	0.746512
EC3.2.1.n2	0.188936	0.173255	235	230	0.276684	0.746512
EC6.4.1.7	0.154755	0.142086	235	233	0.277275	0.746512
EC6.5.1.1	-0.327101	0.300473	235	151	0.277512	0.746573
EC3.1.1.10	-0.3392	0.311749	235	201	0.277761	0.746619
EC3.1.1.17	0.273371	0.251438	235	68	0.278124	0.746652
EC2.4.1.230	0.155772	0.143364	235	233	0.278426	0.746752
EC2.7.1.193	0.241546	0.222489	235	48	0.278821	0.746838
EC3.5.4.30	0.200945	0.185591	235	235	0.280113	0.747812
EC4.1.2.20	0.380888	0.352039	235	187	0.280461	0.747895
EC1.1.1.292	-0.0933191	0.0863691	235	235	0.281117	0.748177
EC5.3.3.3	0.256602	0.237551	235	163	0.281236	0.748329
EC1.1.1.57	-0.184437	0.171199	235	234	0.282516	0.749204
EC1.3.99.1	-0.124148	0.115178	235	235	0.282269	0.749204
EC4.2.1.99	0.342838	0.318728	235	50	0.283265	0.749722
EC3.2.1.122	0.275212	0.256699	235	230	0.284843	0.750785
EC2.3.1.n5	-0.26124	0.245273	235	63	0.287998	0.753027
EC3.1.3.45	0.163534	0.153526	235	235	0.287959	0.753027
EC1.1.1.21	0.204893	0.192587	235	230	0.28854	0.753314
EC4.4.1.1	-0.254675	0.239355	235	231	0.288493	0.753314
EC3.1.5.1	-0.10495	0.0987019	235	235	0.288808	0.753623
EC4.3.2.10	-0.0281824	0.0265688	235	235	0.289975	0.75442
EC1.21.4.1	-0.33504	0.316175	235	221	0.290459	0.754421
EC3.2.1.177	0.0870567	0.0822363	235	234	0.290935	0.754429
EC3.2.1.170	0.218058	0.206368	235	233	0.291832	0.755554
EC3.2.2.21	-0.149679	0.141702	235	233	0.291993	0.75556
EC2.7.8.23	0.170666	0.16253	235	50	0.294845	0.757759
EC3.5.1.91	0.132073	0.125792	235	233	0.294901	0.757759
EC4.1.2.40	-0.116382	0.110822	235	235	0.294795	0.757759
EC3.1.3.48	0.0692848	0.0660399	235	235	0.295267	0.75799
EC2.7.1.4	0.10886	0.103777	235	235	0.29534	0.758018
EC2.1.1.178	-0.0799743	0.0764659	235	234	0.296763	0.759435
EC3.6.1.61	-0.166352	0.159245	235	47	0.297341	0.760295
EC3.2.1.15	0.251157	0.24052	235	231	0.297526	0.760311
EC3.5.1.100	0.132104	0.126502	235	235	0.297498	0.760311
EC3.3.2.1	0.39249	0.376558	235	165	0.298412	0.76117
EC3.1.3.68	-0.392518	0.377039	235	68	0.298994	0.761471
EC5.99.1.2	-0.0366675	0.0353197	235	235	0.300335	0.762819
EC3.2.2.15	-0.241416	0.232963	235	228	0.301207	0.762922
EC4.1.1.96	0.253843	0.245184	235	224	0.301658	0.763133
EC4.1.2.29	0.33038	0.319293	235	148	0.301934	0.763231
EC5.3.99.n1	0.157521	0.152568	235	38	0.302989	0.764039
EC4.2.1.54	-0.200346	0.194127	235	52	0.303188	0.764341
EC1.1.1.67	0.336297	0.326447	235	212	0.30406	0.765037
EC3.5.1.81	0.300271	0.292669	235	198	0.306032	0.766782
EC3.6.3.34	-0.103368	0.10093	235	235	0.306884	0.766782
EC2.7.8.8	-0.114177	0.111555	235	234	0.307191	0.766983
EC3.2.1.n1	0.170979	0.167358	235	230	0.308077	0.767456
EC1.1.1.283	0.276422	0.270911	235	199	0.308686	0.767895
EC3.1.26.12	-0.236558	0.232487	235	227	0.310027	0.768103
EC3.4.11.23	0.394516	0.388055	235	105	0.310437	0.768103
EC3.4.11.5	-0.168437	0.165446	235	235	0.309761	0.768103
EC3.5.2.5	0.291311	0.286383	235	217	0.310172	0.768103
EC4.6.1.12	-0.0369262	0.0363202	235	235	0.31042	0.768103
EC4.2.1.129	0.264838	0.260833	235	35	0.311051	0.769153
EC2.7.1.17	0.0556063	0.0548257	235	235	0.311583	0.769379
EC1.1.1.77	-0.0663049	0.065522	235	235	0.312674	0.770178
EC1.12.2.1	0.284935	0.281752	235	169	0.312987	0.770178
EC2.7.7.87	-0.0511961	0.0506098	235	235	0.312847	0.770178
EC3.3.2.10	-0.304351	0.301375	235	214	0.313665	0.770643
EC4.2.1.51	0.08139	0.080604	235	235	0.313724	0.770643
EC1.4.3.5	0.156347	0.155505	235	234	0.3158	0.771934
EC2.5.1.129	-0.0925912	0.0920261	235	235	0.315454	0.771934
EC2.7.8.6	0.139045	0.13815	235	233	0.315294	0.771934
EC4.2.2.17	0.318437	0.316776	235	210	0.315884	0.771934
EC1.7.1.6	0.374905	0.373199	235	185	0.316206	0.772141
EC2.7.8.13	-0.0271762	0.0271152	235	235	0.317324	0.772769
EC3.1.4.1	-0.177393	0.177122	235	85	0.31767	0.772789
EC2.5.1.9	-0.0705083	0.070628	235	235	0.319228	0.773318
EC1.16.3.1	-0.170068	0.170435	235	235	0.319448	0.773541
EC2.1.1.171	0.069969	0.0702001	235	235	0.320001	0.774095
EC2.1.1.157	-0.356469	0.358615	235	153	0.321308	0.774867
EC4.2.2.22	-0.373847	0.376425	235	178	0.321727	0.775268
EC3.2.2.4	0.254896	0.256687	235	228	0.321789	0.775276
EC3.2.2.10	0.260072	0.262748	235	44	0.323351	0.776145
EC1.1.1.6	-0.114981	0.116397	235	234	0.32432	0.776771
EC1.1.1.14	0.0760932	0.0771926	235	235	0.325335	0.777582
EC4.1.2.42	0.323406	0.329041	235	189	0.326748	0.779124
EC3.1.3.83	0.255311	0.259898	235	66	0.327006	0.779374
EC3.2.1.80	0.139255	0.14223	235	233	0.328612	0.780396
EC3.5.1.23	0.266037	0.27216	235	40	0.329393	0.780822
EC3.2.1.70	-0.355824	0.366318	235	171	0.33244	0.78258
EC3.6.3.42	-0.347011	0.357899	235	183	0.333322	0.783517
EC5.4.99.22	0.316271	0.326651	235	124	0.333996	0.784312
EC1.1.1.100	0.0384404	0.0397287	235	235	0.334321	0.78458
EC1.2.7.3	-0.352837	0.365264	235	214	0.335117	0.78489
EC2.5.1.78	-0.0493041	0.0512104	235	235	0.336718	0.785413
EC2.4.1.57	0.128294	0.133618	235	235	0.338032	0.785595
EC3.6.3.44	-0.115911	0.120719	235	235	0.338024	0.785595
EC2.2.1.7	0.0306389	0.0319621	235	235	0.338812	0.786204
EC2.8.3.1	-0.259691	0.271656	235	217	0.340144	0.787873
EC4.1.2.13	0.0431799	0.0453154	235	235	0.341699	0.789152
EC4.2.2.10	-0.228793	0.240162	235	43	0.341807	0.789179
EC1.13.11.16	-0.292383	0.307138	235	50	0.342162	0.78959
EC3.4.21.62	-0.248294	0.261178	235	227	0.342816	0.78959
EC3.4.24.55	-0.166096	0.175301	235	235	0.34443	0.790448
EC1.1.1.29	0.156484	0.16555	235	233	0.345576	0.790898
EC2.1.1.61	-0.380492	0.403018	235	167	0.346151	0.791425
EC3.1.2.2	-0.219902	0.233123	235	43	0.346568	0.791769
EC4.2.1.3	0.0662594	0.0702484	235	235	0.346605	0.791769
EC4.1.1.37	-0.197754	0.210252	235	232	0.347961	0.792299
EC1.2.7.8	0.0695063	0.0740592	235	233	0.349005	0.792663
EC2.3.1.8	0.0619489	0.0659721	235	235	0.348752	0.792663
EC3.1.6.6	0.142489	0.151757	235	234	0.348798	0.792663
EC4.2.1.49	0.0896742	0.0956157	235	235	0.349345	0.792663
EC2.8.3.25	0.227686	0.2433	235	72	0.35039	0.794126
EC1.17.1.9	0.427759	0.457169	235	138	0.350469	0.794166
EC2.4.1.290	-0.365981	0.391571	235	169	0.350995	0.794391
EC1.1.1.83	-0.282376	0.302424	235	73	0.351478	0.794798
EC5.4.99.27	-0.42456	0.455035	235	122	0.351829	0.795099
EC3.1.2.12	0.251585	0.26976	235	223	0.352036	0.795274
EC1.8.1.8	-0.220381	0.236686	235	233	0.352815	0.795385
EC3.5.4.26	0.0491545	0.052726	235	235	0.352223	0.795385
EC5.4.2.1	-0.187589	0.201393	235	231	0.352636	0.795385
EC6.1.1.23	-0.0597317	0.0641574	235	235	0.352865	0.795385
EC2.6.1.5	0.205052	0.220544	235	42	0.353518	0.795516
EC2.7.8.33	0.173097	0.186175	235	235	0.353518	0.795516
EC1.1.1.264	-0.249661	0.269594	235	55	0.355428	0.795922
EC1.4.1.4	-0.342077	0.368932	235	177	0.354835	0.795922
EC1.1.1.37	0.0786708	0.0850158	235	235	0.355789	0.796128
EC2.7.1.12	0.404387	0.437101	235	181	0.355898	0.796189
EC3.1.3.18	-0.0577018	0.0624037	235	235	0.356159	0.796262
EC4.2.1.9	-0.031327	0.0338861	235	235	0.356249	0.796294
EC2.7.8.11	0.206084	0.223363	235	227	0.357203	0.796693
EC3.1.1.2	-0.148286	0.160842	235	233	0.35757	0.796791
EC2.1.1.173	0.065386	0.0710845	235	235	0.358667	0.797414
EC3.1.3.25	0.0644732	0.0700502	235	235	0.358379	0.797414
EC3.4.13.9	0.0839033	0.0914084	235	234	0.359679	0.798005
EC3.5.2.9	-0.0809733	0.0882467	235	235	0.359844	0.798005
EC6.6.1.1	-0.245662	0.268031	235	212	0.360386	0.798005
EC3.4.17.4	0.221252	0.241484	235	99	0.360556	0.798039
EC6.3.2.14	-0.295346	0.32246	235	56	0.360715	0.798062
EC5.1.3.9	0.0744076	0.0815522	235	235	0.362561	0.799449
EC2.6.1.13	0.178683	0.195928	235	230	0.362778	0.799642
EC1.1.1.281	-0.309751	0.339867	235	99	0.363089	0.79984
EC2.7.1.202	-0.336489	0.36926	235	65	0.36316	0.79984
EC2.7.1.130	0.0842424	0.092654	235	235	0.364232	0.800034
EC1.10.3.10	-0.239438	0.263443	235	224	0.364408	0.800119
EC3.5.1.1	0.0524811	0.0578087	235	235	0.364955	0.800326
EC1.6.1.1	0.266461	0.293735	235	219	0.365322	0.800368
EC1.17.1.5	0.0921488	0.101664	235	234	0.365712	0.800749
EC4.2.1.118	0.150291	0.166247	235	33	0.366971	0.801913
EC3.1.11.5	0.136715	0.151642	235	235	0.368273	0.802907
EC3.1.1.4	0.253492	0.28139	235	56	0.36865	0.803154
EC1.3.8.1	-0.0757008	0.0844229	235	235	0.370867	0.803729
EC4.1.2.14	-0.112159	0.125058	235	235	0.370777	0.803729
EC1.3.1.89	-0.248858	0.278704	235	53	0.37288	0.804277
EC2.4.1.20	-0.290387	0.325274	235	215	0.372969	0.804277
EC3.2.1.85	-0.290923	0.325716	235	224	0.372737	0.804277
EC3.6.1.12	0.278325	0.31117	235	54	0.372061	0.804277
EC5.3.1.23	0.0872554	0.0977948	235	234	0.373245	0.804551
EC2.4.1.281	0.0922581	0.10344	235	233	0.37342	0.804583
EC1.8.4.11	0.066111	0.0741971	235	235	0.373893	0.804609
EC6.3.5.11	0.0892211	0.100164	235	234	0.374039	0.804628
EC2.4.1.12	-0.297303	0.334142	235	216	0.374572	0.805198
EC1.13.11.24	-0.160673	0.180913	235	233	0.375445	0.805543
EC2.3.3.14	0.272544	0.309712	235	85	0.379823	0.808053
EC4.1.99.19	0.0746268	0.0850087	235	233	0.380971	0.80851
EC2.3.2.16	-0.229428	0.262029	235	79	0.382212	0.809291
EC2.1.1.208	-0.256113	0.292939	235	206	0.382915	0.809809
EC7.3.2.5	-0.205791	0.235531	235	40	0.383217	0.810126
EC2.5.1.49	-0.066045	0.0760048	235	235	0.385817	0.811809
EC4.1.99.22	-0.0582726	0.0670543	235	235	0.385774	0.811809
EC1.1.1.2	-0.144059	0.166281	235	233	0.387237	0.813104
EC2.7.1.121	0.210128	0.24335	235	227	0.388813	0.814077
EC2.7.7.62	-0.105122	0.121736	235	234	0.388789	0.814077
EC6.3.2.7	-0.131572	0.152492	235	234	0.38918	0.814173
EC2.6.1.29	-0.298687	0.346579	235	94	0.389727	0.81455
EC2.3.1.179	0.0281913	0.032787	235	235	0.390818	0.814994
EC1.1.1.193	0.045001	0.0525219	235	235	0.392486	0.815716
EC2.3.2.2	-0.226615	0.264331	235	220	0.392205	0.815716
EC3.2.1.83	0.194617	0.227702	235	228	0.393647	0.815716
EC3.6.3.40	-0.0819081	0.0957623	235	235	0.3933	0.815716
EC3.2.1.41	0.0737594	0.0864735	235	235	0.394603	0.816214
EC3.8.1.7	0.201814	0.236816	235	64	0.395031	0.816408
EC3.4.21.105	0.0695844	0.0819599	235	235	0.396801	0.817577
EC1.3.1.2	-0.318518	0.375504	235	112	0.397226	0.817681
EC2.1.1.166	-0.235752	0.278124	235	219	0.397554	0.817681
EC2.3.1.275	0.300475	0.354389	235	151	0.397433	0.817681
EC3.1.1.11	0.0948171	0.111797	235	234	0.397293	0.817681
EC3.2.1.82	0.11612	0.137114	235	233	0.397978	0.817681
EC4.2.1.24	-0.0664904	0.0784646	235	234	0.397697	0.817681
EC1.17.4.2	0.0338665	0.0400619	235	235	0.398831	0.817842
EC3.6.4.6	-0.301906	0.357703	235	89	0.399579	0.817842
EC4.6.1.17	-0.0558394	0.0661846	235	235	0.399758	0.817842
EC3.1.3.12	0.272053	0.322617	235	167	0.399994	0.817943
EC6.3.5.7	-0.0581158	0.0690003	235	235	0.400561	0.818418
EC2.7.1.113	-0.215731	0.256263	235	47	0.400795	0.818553
EC5.4.99.19	-0.340206	0.404213	235	187	0.400897	0.818558
EC3.2.1.14	0.114662	0.136465	235	234	0.401691	0.819244
EC3.1.4.14	0.311179	0.370546	235	72	0.40194	0.819275
EC3.2.1.1	-0.0546329	0.0651369	235	235	0.402526	0.81979
EC3.6.3.15	0.253237	0.302261	235	217	0.403049	0.820205
EC4.1.1.44	0.308335	0.368181	235	124	0.403245	0.820205
EC4.1.2.4	-0.0317366	0.0379251	235	235	0.403599	0.820497
EC3.6.1.7	-0.0440664	0.0528693	235	235	0.405469	0.82123
EC3.2.1.74	0.282578	0.339152	235	130	0.405642	0.821251
EC3.7.1.14	-0.347051	0.417973	235	75	0.407258	0.82248
EC3.6.1.17	0.197849	0.23884	235	52	0.408356	0.822615
EC3.6.3.17	0.0529353	0.0639233	235	235	0.408507	0.822615
EC4.3.3.7	-0.0233771	0.0281994	235	235	0.408006	0.822615
EC2.3.1.50	-0.224411	0.271052	235	223	0.40861	0.822699
EC2.3.1.54	-0.0634704	0.0768865	235	235	0.409978	0.822699
EC3.5.1.82	0.247988	0.300911	235	203	0.410761	0.822699
EC3.5.4.13	0.344645	0.417174	235	194	0.409618	0.822699
EC4.1.1.83	0.0857034	0.103827	235	234	0.410012	0.822699
EC5.4.99.20	-0.23369	0.283414	235	70	0.410518	0.822699
EC6.3.2.9	-0.0182113	0.0221094	235	235	0.411007	0.82273
EC1.1.1.60	-0.117752	0.14346	235	235	0.412647	0.823804
EC1.6.6.9	-0.313396	0.38237	235	79	0.413323	0.823948
EC1.1.98.6	0.228116	0.278664	235	65	0.413897	0.824134
EC2.7.7.47	0.257215	0.314837	235	56	0.414826	0.824418
EC2.4.2.53	0.0792115	0.0973877	235	235	0.41689	0.825596
EC4.3.3.6	-0.0796321	0.0981594	235	235	0.418097	0.826346
EC1.18.6.1	-0.136146	0.16794	235	232	0.418426	0.826493
EC2.1.1.133	0.0945104	0.116654	235	234	0.418715	0.826611
EC2.4.2.21	-0.0570861	0.0707154	235	235	0.420385	0.827536
EC5.4.2.11	0.0708025	0.0877231	235	235	0.420473	0.827536
EC4.1.3.27	0.0655518	0.081352	235	235	0.42124	0.827999
EC2.5.1.64	-0.225273	0.280124	235	50	0.422156	0.828426
EC3.2.1.17	0.0735247	0.0915856	235	235	0.422958	0.829074
EC2.4.1.325	0.235086	0.293466	235	42	0.423958	0.829582
EC1.3.1.114	0.137441	0.171908	235	48	0.424861	0.829863
EC2.1.1.200	0.288435	0.360855	235	99	0.424973	0.829892
EC4.1.3.34	0.245153	0.307151	235	99	0.425644	0.830445
EC3.1.1.5	-0.206066	0.258237	235	227	0.425746	0.830471
EC2.3.1.174	0.280323	0.351873	235	173	0.426509	0.830799
EC1.1.1.261	0.15082	0.189797	235	230	0.427681	0.83115
EC1.11.1.5	0.294634	0.372753	235	198	0.43013	0.832301
EC1.2.99.2	0.0749843	0.0950514	235	233	0.43103	0.832668
EC3.4.11.24	0.319202	0.405524	235	195	0.432051	0.83279
EC2.3.1.82	0.146008	0.185866	235	50	0.432974	0.833289
EC3.5.3.8	-0.241679	0.307819	235	200	0.43322	0.833522
EC3.1.3.37	-0.262375	0.334929	235	116	0.434249	0.833955
EC3.4.19.5	-0.275417	0.352261	235	112	0.435141	0.834596
EC2.1.1.223	0.0462513	0.0591712	235	235	0.435259	0.834626
EC1.2.1.22	0.170639	0.21878	235	229	0.436255	0.834674
EC2.3.1.12	0.276413	0.354618	235	163	0.436542	0.834674
EC5.4.99.29	0.26471	0.340041	235	70	0.437131	0.835263
EC2.1.3.9	0.108309	0.139284	235	231	0.437633	0.835502
EC2.1.1.222	0.268771	0.346175	235	124	0.438345	0.835521
EC2.7.1.95	-0.26294	0.338861	235	217	0.43861	0.835521
EC3.2.2.24	-0.296576	0.382206	235	199	0.438607	0.835521
EC3.6.3.19	0.206755	0.266446	235	224	0.438596	0.835521
EC7.5.2.6	0.220537	0.28374	235	40	0.437847	0.835521
EC3.5.1.54	0.28288	0.365446	235	76	0.439721	0.836149
EC5.3.1.27	0.199319	0.258022	235	227	0.440654	0.836186
EC4.2.1.22	0.268322	0.348456	235	129	0.442107	0.836847
EC4.1.2.57	0.198545	0.258761	235	50	0.44373	0.837698
EC6.3.2.12	-0.174904	0.227894	235	228	0.443618	0.837698
EC2.4.99.13	-0.209038	0.273042	235	49	0.444742	0.83783
EC2.7.1.58	0.27437	0.358255	235	108	0.444585	0.83783
EC2.1.2.5	0.12979	0.170065	235	233	0.446175	0.838681
EC3.2.1.64	-0.267395	0.35043	235	187	0.446251	0.838681
EC2.7.7.71	0.273927	0.359611	235	148	0.447036	0.838699
EC3.1.2.28	-0.329933	0.433078	235	140	0.446977	0.838699
EC3.4.11.1	-0.120253	0.1579	235	233	0.44713	0.838811
EC3.4.13.3	-0.234419	0.30816	235	204	0.447646	0.838941
EC1.1.99.28	0.120999	0.159132	235	232	0.447847	0.839155
EC4.1.1.47	-0.259404	0.341865	235	90	0.448789	0.839795
EC2.7.7.9	-0.0797421	0.105399	235	234	0.450114	0.840277
EC3.2.1.37	0.120813	0.159871	235	234	0.450645	0.840467
EC3.4.21.89	0.029926	0.0397229	235	235	0.452035	0.841552
EC1.1.1.38	-0.145163	0.193362	235	232	0.453617	0.842401
EC5.1.3.13	-0.0375554	0.0502121	235	235	0.455298	0.84286
EC2.3.1.47	0.110153	0.14773	235	235	0.456682	0.843214
EC4.3.2.3	0.218848	0.294763	235	227	0.458605	0.84457
EC2.10.1.1	0.133468	0.179905	235	232	0.45895	0.84475
EC1.1.1.26	-0.20613	0.278312	235	169	0.459699	0.84526
EC1.14.14.3	0.255885	0.346948	235	110	0.461585	0.845946
EC1.7.1.4	0.336663	0.456866	235	107	0.46197	0.845946
EC1.7.99.4	-0.293908	0.398947	235	201	0.462084	0.845946
EC3.6.3.32	-0.239764	0.325133	235	130	0.461645	0.845946
EC4.2.1.115	0.249368	0.338153	235	119	0.46164	0.845946
EC2.3.1.40	0.301377	0.409234	235	104	0.462247	0.846018
EC6.3.1.12	0.0994866	0.135255	235	35	0.462788	0.846286
EC2.4.1.87	-0.166017	0.226566	235	37	0.464489	0.846713
EC4.2.1.103	0.225688	0.307837	235	93	0.464253	0.846713
EC1.1.1.22	0.0493963	0.0674546	235	235	0.464771	0.846729
EC1.4.7.1	0.0756706	0.103363	235	234	0.464897	0.846895
EC1.8.99.3	0.115452	0.157871	235	232	0.465371	0.847038
EC3.1.2.6	-0.140982	0.192866	235	231	0.465566	0.847101
EC1.1.1.133	0.0261108	0.0360296	235	235	0.469405	0.849584
EC1.1.1.50	-0.184939	0.255573	235	214	0.470064	0.849659
EC6.4.1.3	0.0692863	0.0957276	235	235	0.469966	0.849659
EC4.2.2.1	0.176229	0.243739	235	95	0.470434	0.849751
EC1.1.1.276	-0.137043	0.189881	235	235	0.471227	0.849865
EC3.4.11.2	0.121613	0.168408	235	235	0.470981	0.849865
EC3.6.1.41	0.302968	0.419719	235	189	0.471161	0.849865
EC2.3.1.61	-0.260264	0.360947	235	195	0.471638	0.850041
EC2.5.1.55	0.0679672	0.0944556	235	235	0.472555	0.850577
EC6.1.1.24	-0.260815	0.362584	235	117	0.472705	0.850663
EC2.1.1.184	0.254861	0.354661	235	214	0.473148	0.85078
EC3.5.1.108	0.0681225	0.0949025	235	235	0.473632	0.85078
EC2.7.8.36	0.340935	0.475885	235	150	0.474489	0.850972
EC2.1.1.298	0.238715	0.333365	235	73	0.474704	0.851067
EC3.5.3.1	0.111019	0.155009	235	234	0.474622	0.851067
EC3.6.3.14	0.0396456	0.0555097	235	235	0.475854	0.852041
EC2.4.99.12	0.213716	0.300293	235	222	0.47741	0.85245
EC2.1.2.11	0.0424423	0.0600881	235	235	0.480728	0.85489
EC5.1.3.10	0.184054	0.261043	235	42	0.481512	0.85515
EC3.3.1.1	-0.069699	0.0993058	235	234	0.483507	0.855757
EC2.1.1.63	0.0279638	0.0398744	235	235	0.483859	0.855894
EC3.5.1.9	0.0993247	0.141898	235	232	0.484685	0.856026
EC3.5.2.17	0.318822	0.456256	235	75	0.485428	0.856313
EC1.1.1.131	0.104718	0.150023	235	233	0.485906	0.856477
EC3.2.1.4	-0.0788817	0.113232	235	235	0.486763	0.856736
EC3.6.1.8	-0.128575	0.184921	235	234	0.487603	0.857172
EC2.3.1.180	0.0247976	0.0357068	235	235	0.488116	0.857361
EC5.1.1.4	-0.174384	0.25113	235	219	0.488165	0.857361
EC2.5.1.141	0.22011	0.318318	235	76	0.489995	0.858535
EC5.4.99.23	-0.0760904	0.110265	235	235	0.490877	0.859035
EC2.1.1.210	-0.287293	0.416893	235	113	0.491468	0.859384
EC5.1.3.22	0.138601	0.201517	235	231	0.492309	0.859692
EC3.5.1.32	-0.153666	0.223864	235	229	0.493168	0.859959
EC3.2.1.156	-0.18235	0.265756	235	226	0.493337	0.860073
EC1.1.1.267	-0.0220785	0.0322161	235	235	0.49386	0.860394
EC6.2.1.26	0.191189	0.278989	235	221	0.493881	0.860394
EC6.3.2.3	0.223746	0.32637	235	222	0.493712	0.860394
EC5.3.1.28	0.120429	0.17591	235	234	0.494315	0.860421
EC4.3.99.2	0.157337	0.230212	235	228	0.495046	0.860534
EC2.3.1.243	0.225253	0.330162	235	64	0.495798	0.860817
EC1.1.1.179	0.197814	0.290259	235	59	0.496265	0.861057
EC3.5.1.30	0.141719	0.208127	235	57	0.496635	0.861163
EC7.1.2.2	-0.0235315	0.0345629	235	235	0.496694	0.861163
EC2.7.1.49	0.0494891	0.0728449	235	235	0.497613	0.861419
EC2.7.9.1	-0.0774695	0.113998	235	235	0.497493	0.861419
EC2.1.2.10	-0.0589184	0.0868904	235	235	0.498435	0.8617
EC2.3.1.31	-0.019704	0.029078	235	235	0.498721	0.861713
EC3.2.1.68	0.256089	0.377924	235	138	0.498725	0.861713
EC7.2.4.2	0.0574541	0.0847528	235	234	0.498546	0.861713
EC4.1.1.18	0.135318	0.199959	235	234	0.499288	0.861912
EC2.1.3.1	-0.0720394	0.106594	235	234	0.499859	0.86233
EC3.5.1.42	-0.204157	0.302747	235	89	0.500797	0.863169
EC4.1.1.98	0.227313	0.337126	235	67	0.500848	0.863169
EC2.7.11.17	0.218756	0.325434	235	110	0.502164	0.863486
EC3.5.99.7	0.12687	0.188687	235	42	0.502046	0.863486
EC6.2.1.12	0.123396	0.183548	235	39	0.50211	0.863486
EC1.2.1.9	-0.233008	0.347128	235	140	0.502768	0.863687
EC2.1.1.189	-0.0717756	0.107376	235	234	0.504547	0.863892
EC2.7.4.7	-0.0532599	0.0798493	235	235	0.505468	0.863892
EC2.7.7.49	-0.101384	0.151383	235	235	0.503738	0.863892
EC4.2.1.104	-0.252593	0.377387	235	98	0.503993	0.863892
EC5.3.1.12	-0.0374594	0.0559537	235	234	0.503897	0.863892
EC6.3.5.6	-0.227341	0.340958	235	209	0.505616	0.863892
EC3.2.1.96	0.0930121	0.140281	235	234	0.507997	0.864983
EC5.1.3.20	-0.141015	0.213067	235	229	0.508771	0.865353
EC3.1.1.3	-0.0518962	0.0785154	235	235	0.509324	0.865738
EC4.1.99.3	0.217827	0.329578	235	84	0.509351	0.865738
EC1.1.1.27	-0.0492084	0.0746811	235	235	0.510641	0.86612
EC1.4.99.5	0.162189	0.246356	235	65	0.510999	0.866186
EC1.1.1.125	-0.199334	0.304125	235	110	0.512873	0.867135
EC2.5.1.10	0.0380904	0.0582075	235	235	0.513544	0.86725
EC2.7.1.156	-0.0606057	0.092585	235	234	0.513412	0.86725
EC3.1.4.16	0.173374	0.264867	235	227	0.513428	0.86725
EC4.1.1.5	0.229071	0.350341	235	201	0.513891	0.867595
EC1.1.1.218	0.211185	0.323391	235	193	0.514418	0.868254
EC5.4.2.9	0.267262	0.409745	235	194	0.514912	0.868397
EC2.7.1.197	0.188662	0.289888	235	63	0.515849	0.868513
EC1.14.12.17	-0.259087	0.399046	235	91	0.516844	0.868637
EC1.1.1.255	-0.10882	0.168326	235	35	0.518643	0.869844
EC4.2.99.20	0.21806	0.338644	235	158	0.520297	0.871025
EC5.3.1.6	-0.0210419	0.0326751	235	235	0.520264	0.871025
EC2.7.11.1	0.0316593	0.0492057	235	235	0.52063	0.871261
EC1.1.1.140	0.151122	0.236871	235	231	0.524141	0.873624
EC1.1.1.355	0.204044	0.320632	235	175	0.525191	0.873624
EC2.1.1.217	0.0707366	0.111142	235	233	0.525143	0.873624
EC3.1.1.61	-0.0864002	0.135534	235	235	0.524475	0.873624
EC3.2.1.39	-0.273982	0.431198	235	141	0.525829	0.873624
EC6.3.1.19	0.254354	0.399909	235	149	0.525418	0.873624
EC1.1.1.79	0.135108	0.21298	235	233	0.526498	0.873894
EC2.7.8.40	0.162886	0.256683	235	66	0.526363	0.873894
EC2.7.1.55	0.177049	0.279186	235	196	0.526634	0.873943
EC2.7.1.29	0.145148	0.229121	235	226	0.527066	0.874063
EC6.2.1.48	-0.152941	0.241289	235	36	0.526837	0.874063
EC4.4.1.16	0.229614	0.362804	235	186	0.527465	0.874373
EC2.4.1.4	0.126657	0.200752	235	231	0.528754	0.87516
EC2.3.3.13	-0.0142971	0.0226784	235	235	0.529067	0.87526
EC6.2.1.27	-0.197206	0.312895	235	172	0.529176	0.87526
EC4.2.1.1	0.0564792	0.089954	235	235	0.530741	0.876172
EC1.3.1.43	-0.063797	0.101633	235	235	0.53084	0.876221
EC1.5.1.34	0.137648	0.220167	235	221	0.53249	0.876507
EC3.2.1.145	-0.205718	0.32891	235	89	0.532321	0.876507
EC6.2.1.17	-0.205007	0.327922	235	82	0.532507	0.876507
EC5.5.1.6	-0.166452	0.267346	235	85	0.534185	0.877344
EC6.2.1.20	0.220035	0.353602	235	79	0.53441	0.87745
EC1.1.1.304	0.228863	0.368026	235	98	0.534675	0.87746
EC1.8.1.4	0.047318	0.0763126	235	235	0.535864	0.877555
EC2.7.1.217	0.125168	0.201932	235	32	0.535998	0.877555
EC2.5.1.15	0.0333646	0.0539137	235	235	0.536654	0.877862
EC2.7.1.53	-0.252105	0.407448	235	194	0.536727	0.877862
EC4.3.1.14	0.137569	0.222302	235	56	0.536662	0.877862
EC7.6.2.7	-0.161569	0.262247	235	41	0.538468	0.878767
EC3.5.1.96	0.208743	0.339763	235	58	0.5396	0.878911
EC3.1.7.2	0.172978	0.282109	235	228	0.540403	0.879368
EC4.2.1.28	-0.114967	0.187842	235	232	0.541144	0.8799
EC3.1.3.103	0.162824	0.266482	235	76	0.541821	0.880132
EC3.5.1.78	0.223376	0.366527	235	103	0.542861	0.880514
EC3.7.1.4	-0.168829	0.27819	235	83	0.544553	0.881273
EC1.6.5.2	-0.175673	0.290262	235	222	0.545656	0.881287
EC1.8.4.12	-0.0614043	0.101309	235	235	0.545067	0.881287
EC2.8.1.8	0.0592871	0.0984746	235	235	0.547758	0.881287
EC3.5.2.7	0.0775856	0.128934	235	235	0.547964	0.881357
EC2.5.1.30	0.165484	0.275408	235	222	0.548547	0.881501
EC3.4.21.102	0.0535433	0.0891285	235	235	0.54863	0.881563
EC2.1.1.264	0.160181	0.266703	235	223	0.548726	0.881624
EC2.3.1.251	-0.18625	0.310359	235	173	0.54905	0.881624
EC2.3.1.118	-0.205053	0.342205	235	169	0.54965	0.881955
EC1.1.1.336	-0.156262	0.261422	235	226	0.550629	0.882552
EC1.97.1.4	-0.014147	0.0239041	235	235	0.554575	0.884479
EC2.7.7.24	-0.0223337	0.0378368	235	235	0.55562	0.884673
EC1.1.1.205	-0.0163394	0.0277025	235	235	0.555919	0.884796
EC1.8.1.9	-0.0172502	0.0293029	235	235	0.556676	0.884871
EC2.7.7.65	0.0719626	0.122139	235	235	0.55634	0.884871
EC1.1.1.329	0.0872254	0.148675	235	29	0.558018	0.885422
EC5.4.2.12	-0.0252195	0.0429933	235	235	0.558079	0.885422
EC4.1.3.17	0.19965	0.340705	235	82	0.558483	0.885474
EC4.1.1.76	0.0943561	0.161191	235	39	0.558901	0.88548
EC1.3.1.91	-0.223587	0.382749	235	186	0.55971	0.885726
EC1.1.1.395	0.13294	0.227999	235	69	0.560442	0.88588
EC4.3.99.3	0.0422111	0.0723619	235	234	0.560266	0.88588
EC2.6.1.39	0.102046	0.175324	235	234	0.561137	0.886204
EC1.1.1.127	-0.14671	0.252391	235	224	0.561648	0.886229
EC1.14.14.51	-0.159551	0.274244	235	55	0.561307	0.886229
EC3.6.1.9	0.200944	0.346036	235	73	0.562036	0.886335
EC2.1.1.170	0.163278	0.281562	235	205	0.562574	0.886612
EC2.4.1.7	0.210443	0.363139	235	211	0.562838	0.886734
EC1.3.1.54	-0.0666781	0.115164	235	234	0.563191	0.886853
EC4.2.2.2	0.124854	0.217387	235	230	0.566323	0.888305
EC7.1.1.7	-0.160088	0.280018	235	48	0.568106	0.889005
EC2.4.1.10	0.191486	0.336127	235	171	0.569474	0.88953
EC2.5.1.29	-0.118057	0.207765	235	230	0.570462	0.889954
EC2.4.1.246	0.0970447	0.170874	235	231	0.570661	0.890076
EC2.5.1.90	0.123086	0.217021	235	231	0.571184	0.890343
EC4.1.3.40	0.20788	0.366589	235	86	0.571247	0.890343
EC1.1.1.317	0.164879	0.293246	235	62	0.574515	0.890356
EC3.1.4.17	0.22645	0.400968	235	145	0.572814	0.890356
EC2.8.1.10	0.0252101	0.0450719	235	235	0.576505	0.891305
EC7.2.1.1	0.0654254	0.117065	235	235	0.576811	0.891485
EC2.1.1.130	-0.0555939	0.0996104	235	233	0.577334	0.891748
EC2.7.9.2	0.0924321	0.165742	235	234	0.577626	0.891759
EC3.1.21.3	-0.0465019	0.0834649	235	234	0.577996	0.891759
EC5.3.2.3	0.137556	0.246678	235	53	0.577662	0.891759
EC2.6.99.2	0.060289	0.108543	235	234	0.579159	0.892192
EC3.8.1.5	0.229212	0.414293	235	143	0.580647	0.892538
EC2.4.1.182	0.0524759	0.0951959	235	235	0.582028	0.892894
EC1.1.1.25	0.0223048	0.0406284	235	235	0.583565	0.893256
EC2.4.1.157	0.183089	0.333463	235	188	0.583525	0.893256
EC2.8.2.22	-0.159231	0.289972	235	90	0.583476	0.893256
EC1.5.1.36	0.162968	0.296988	235	50	0.583743	0.893417
EC2.7.7.10	-0.186884	0.341372	235	115	0.584626	0.893522
EC3.2.1.91	0.113281	0.206857	235	230	0.5845	0.893522
EC2.3.1.48	0.123013	0.225193	235	43	0.585444	0.893635
EC4.2.1.52	0.171084	0.313477	235	114	0.585782	0.893635
EC4.1.1.12	-0.138403	0.253897	235	222	0.586226	0.893911
EC2.4.1.212	0.0486058	0.089405	235	234	0.587227	0.894124
EC1.1.1.291	-0.219307	0.404984	235	84	0.588696	0.894289
EC1.1.99.1	0.208532	0.38496	235	87	0.588574	0.894289
EC1.18.1.3	0.147125	0.271157	235	213	0.587967	0.894289
EC1.6.1.2	0.250761	0.462185	235	133	0.587986	0.894289
EC2.4.1.247	-0.156494	0.289168	235	169	0.588927	0.894289
EC2.7.7.n1	-0.13681	0.253191	235	57	0.589508	0.894289
EC3.4.23.51	-0.227922	0.42126	235	166	0.589022	0.894289
EC3.6.3.5	-0.125201	0.231564	235	230	0.589276	0.894289
EC4.6.1.1	0.105986	0.19589	235	233	0.589023	0.894289
EC1.8.1.7	0.197232	0.365158	235	208	0.589656	0.894349
EC1.2.99.5	-0.222958	0.413962	235	106	0.59071	0.89491
EC2.7.1.41	-0.151829	0.282499	235	105	0.5915	0.89559
EC2.3.1.39	-0.0140226	0.0262498	235	235	0.593744	0.896455
EC5.3.1.17	0.0617598	0.116046	235	234	0.595124	0.897391
EC3.6.3.33	0.192682	0.362796	235	99	0.595884	0.897486
EC3.6.1.25	0.118379	0.223138	235	39	0.596285	0.897528
EC2.1.4.1	-0.0965638	0.182193	235	228	0.59664	0.897822
EC2.3.1.38	-0.180849	0.341502	235	105	0.596944	0.897822
EC2.4.1.250	0.0833837	0.157617	235	234	0.59732	0.897922
EC2.8.1.7	-0.0136691	0.0258476	235	235	0.597454	0.897922
EC2.7.1.167	0.109471	0.207585	235	233	0.59848	0.89832
EC5.3.3.14	0.174425	0.33072	235	83	0.59844	0.89832
EC2.4.1.109	0.19806	0.376111	235	149	0.599003	0.898543
EC3.5.2.12	-0.167377	0.317791	235	106	0.598941	0.898543
EC1.6.99.5	0.100351	0.191002	235	230	0.599839	0.898771
EC2.7.4.8	-0.0191678	0.0365921	235	235	0.600929	0.899257
EC1.5.3.1	-0.128578	0.245622	235	212	0.601168	0.89934
EC1.4.1.9	0.164323	0.315148	235	190	0.602602	0.899665
EC3.1.3.10	0.192994	0.371281	235	98	0.603721	0.900291
EC2.7.4.29	0.125081	0.241403	235	31	0.604879	0.900504
EC1.21.4.4	0.11007	0.213133	235	231	0.606068	0.900811
EC4.1.1.112	-0.166016	0.321276	235	50	0.605859	0.900811
EC4.2.1.46	-0.0175263	0.0340895	235	235	0.60768	0.901591
EC1.3.7.8	0.0696198	0.135682	235	232	0.60839	0.901968
EC2.3.1.5	0.152636	0.297752	235	126	0.608726	0.902076
EC3.4.14.4	0.114103	0.222573	235	225	0.608708	0.902076
EC5.4.3.8	-0.0357151	0.0698937	235	234	0.609869	0.902458
EC1.13.12.4	-0.114357	0.224276	235	62	0.610636	0.902539
EC3.2.1.52	0.0450302	0.0882014	235	235	0.610187	0.902539
EC1.2.1.60	0.0872031	0.171456	235	40	0.611541	0.902635
EC3.1.3.3	-0.0443526	0.0870646	235	235	0.610968	0.902635
EC5.3.1.16	-0.0161773	0.0318664	235	235	0.6122	0.902813
EC5.1.3.24	0.115197	0.227255	235	226	0.612727	0.902974
EC1.7.1.15	0.19084	0.377741	235	57	0.613914	0.903645
EC2.3.1.241	0.176445	0.349609	235	68	0.61428	0.903645
EC3.1.1.32	-0.196407	0.390135	235	104	0.615163	0.903996
EC1.3.99.31	-0.203911	0.406042	235	127	0.616036	0.90437
EC2.7.7.38	0.0441052	0.0880363	235	235	0.61688	0.904663
EC4.1.1.50	-0.0654233	0.131143	235	232	0.61837	0.905319
EC2.7.7.85	-0.0202247	0.040619	235	235	0.619043	0.905636
EC5.4.99.18	0.0153535	0.0308499	235	235	0.619203	0.905697
EC2.8.3.9	-0.0886306	0.178189	235	232	0.619406	0.905756
EC2.3.1.181	0.0519455	0.104633	235	235	0.62007	0.90618
EC2.3.1.46	-0.165049	0.332786	235	181	0.620417	0.906239
EC4.1.1.85	0.17713	0.358477	235	92	0.621715	0.906697
EC2.7.8.20	0.181447	0.368089	235	199	0.622544	0.906853
EC2.1.1.80	0.0796517	0.161932	235	233	0.623292	0.907369
EC6.3.2.37	-0.103429	0.210459	235	42	0.623603	0.907445
EC2.7.1.22	0.176746	0.36163	235	205	0.625506	0.9085
EC2.7.7.19	0.162718	0.333302	235	213	0.625895	0.908536
EC3.1.2.14	-0.184044	0.377139	235	156	0.626035	0.908536
EC3.8.1.8	0.116451	0.238883	235	220	0.626401	0.908536
EC3.6.3.3	-0.0373357	0.0772017	235	235	0.629142	0.909534
EC3.5.4.9	-0.0131674	0.0272578	235	235	0.629526	0.909558
EC4.1.1.86	-0.137939	0.285421	235	47	0.629376	0.909558
EC4.2.1.75	0.160343	0.331794	235	168	0.629392	0.909558
EC5.1.1.3	-0.0109412	0.0226669	235	235	0.629791	0.909558
EC2.3.1.51	0.0188247	0.0391016	235	235	0.63069	0.910166
EC3.2.1.183	0.201255	0.419242	235	161	0.631673	0.910483
EC1.2.1.72	0.188459	0.394241	235	88	0.633103	0.911004
EC1.3.5.4	0.18716	0.393221	235	106	0.634571	0.911279
EC2.1.1.242	0.0613837	0.129013	235	234	0.634693	0.911279
EC3.2.2.1	0.135721	0.285212	235	214	0.634646	0.911279
EC2.4.1.11	0.0870249	0.183197	235	230	0.635234	0.911613
EC2.7.7.89	-0.165112	0.347749	235	204	0.635398	0.911613
EC3.4.11.7	-0.100374	0.211315	235	233	0.635259	0.911613
EC2.5.1.75	0.0155832	0.0328357	235	235	0.635556	0.911628
EC4.2.2.n2	0.126459	0.270538	235	49	0.640651	0.913708
EC1.1.1.41	0.106869	0.230015	235	198	0.642665	0.914259
EC1.17.4.1	0.0292279	0.0630015	235	235	0.64316	0.914419
EC1.3.3.3	0.181675	0.39149	235	81	0.643064	0.914419
EC1.2.1.39	0.148669	0.322016	235	54	0.644765	0.915022
EC2.7.6.5	-0.0336311	0.0728207	235	235	0.644656	0.915022
EC1.14.13.127	-0.158646	0.344068	235	62	0.64519	0.915125
EC5.4.99.1	-0.138287	0.300169	235	223	0.64547	0.91515
EC1.14.13.107	0.132427	0.28791	235	58	0.645999	0.915202
EC2.7.7.81	-0.170242	0.370313	235	188	0.646168	0.915202
EC2.3.1.201	0.109249	0.238502	235	42	0.647359	0.915971
EC4.1.1.17	0.184885	0.403948	235	132	0.647624	0.916102
EC1.3.99.2	-0.139769	0.306003	235	224	0.648297	0.916265
EC4.1.99.14	0.15535	0.340471	235	203	0.648639	0.916326
EC2.1.1.14	-0.0505652	0.111099	235	235	0.649461	0.916392
EC2.1.1.185	-0.0698141	0.153395	235	235	0.649467	0.916392
EC2.2.1.1	0.0279787	0.0617048	235	234	0.650688	0.917275
EC4.2.2.20	0.140673	0.310237	235	100	0.650681	0.917275
EC1.1.5.4	0.169622	0.374316	235	97	0.650886	0.917475
EC2.7.1.36	-0.146969	0.325957	235	204	0.652518	0.917817
EC5.3.1.5	0.0384155	0.085142	235	234	0.652294	0.917817
EC2.4.1.8	-0.162289	0.360465	235	200	0.652995	0.917877
EC4.2.2.21	0.136823	0.304205	235	176	0.653317	0.918109
EC2.6.1.81	-0.151122	0.338256	235	70	0.655481	0.918602
EC4.2.2.n1	0.19848	0.444436	235	90	0.655611	0.918699
EC3.6.3.21	-0.0612011	0.137608	235	235	0.656937	0.919396
EC3.1.3.70	0.148831	0.334833	235	69	0.657122	0.919565
EC3.1.3.4	-0.242245	0.547651	235	149	0.658681	0.920197
EC4.2.2.25	0.124374	0.281322	235	155	0.658846	0.920197
EC2.7.1.66	-0.0805913	0.182596	235	231	0.659383	0.92055
EC4.2.1.7	0.0734489	0.16754	235	233	0.661529	0.921567
EC1.1.3.15	-0.0564291	0.128811	235	234	0.661761	0.921597
EC1.2.1.50	-0.18667	0.425958	235	134	0.661645	0.921597
EC5.3.3.2	0.0382502	0.0875271	235	234	0.662533	0.921858
EC3.5.1.44	-0.0589579	0.134937	235	234	0.662591	0.921862
EC3.2.1.94	-0.167515	0.383814	235	178	0.66294	0.921884
EC2.7.1.162	0.172054	0.394949	235	139	0.663528	0.922107
EC2.1.1.144	0.168446	0.387221	235	175	0.66398	0.922288
EC2.7.1.11	0.0123528	0.0284823	235	235	0.66493	0.922686
EC2.6.1.19	-0.138664	0.322296	235	216	0.667443	0.922728
EC2.6.1.57	-0.161201	0.374323	235	99	0.667147	0.922728
EC2.7.1.83	-0.0662508	0.153385	235	234	0.666219	0.922728
EC3.1.1.96	-0.0122907	0.0286544	235	235	0.668394	0.922728
EC3.5.99.2	-0.0756064	0.175182	235	234	0.666464	0.922728
EC4.4.1.13	-0.112437	0.262791	235	53	0.669172	0.922728
EC5.4.99.16	-0.157763	0.367549	235	151	0.668176	0.922728
EC2.1.1.131	-0.053265	0.124872	235	235	0.670119	0.922981
EC1.4.4.2	-0.034138	0.080144	235	235	0.670555	0.922991
EC3.5.3.22	-0.123336	0.2928	235	52	0.673999	0.923816
EC5.1.3.8	0.0829227	0.197206	235	232	0.674539	0.924316
EC2.7.1.6	-0.0301788	0.0718649	235	235	0.67494	0.924611
EC1.2.7.1	0.0560831	0.135106	235	234	0.67847	0.925753
EC1.1.1.266	-0.180999	0.43749	235	125	0.679481	0.925951
EC2.7.11.5	0.159717	0.387446	235	89	0.680573	0.926299
EC3.4.24.13	0.127657	0.309603	235	128	0.680504	0.926299
EC4.4.1.15	0.150579	0.365123	235	148	0.680443	0.926299
EC1.2.1.46	-0.0776934	0.189624	235	40	0.682407	0.926986
EC2.1.1.104	-0.112599	0.275259	235	131	0.68289	0.927146
EC2.3.1.191	0.167793	0.410422	235	121	0.683061	0.927204
EC2.3.1.190	0.131567	0.323144	235	115	0.684297	0.927742
EC2.7.11.32	-0.0985717	0.242181	235	219	0.684391	0.927742
EC2.7.4.27	-0.0985717	0.242181	235	219	0.684391	0.927742
EC4.1.1.15	0.0393113	0.0968106	235	235	0.68509	0.927907
EC2.7.11.33	-0.145285	0.359761	235	190	0.686725	0.92841
EC2.7.4.28	-0.145285	0.359761	235	190	0.686725	0.92841
EC2.7.7.63	-0.0948982	0.235251	235	228	0.687053	0.928578
EC2.7.1.199	-0.111553	0.276782	235	68	0.687314	0.928649
EC3.5.1.46	0.0460435	0.115055	235	233	0.689407	0.929667
EC1.7.2.5	0.0694295	0.175029	235	39	0.691992	0.929948
EC2.1.1.132	0.0516044	0.129454	235	233	0.690553	0.929948
EC2.6.1.33	-0.172941	0.43498	235	130	0.691323	0.929948
EC3.5.1.94	0.113238	0.283824	235	222	0.690299	0.929948
EC3.6.1.11	0.06469	0.162689	235	234	0.691288	0.929948
EC4.1.1.19	0.024547	0.063062	235	235	0.697466	0.931379
EC1.1.1.1	0.0280646	0.0722833	235	235	0.6982	0.931578
EC1.2.3.3	-0.128993	0.336483	235	139	0.701825	0.931578
EC2.4.2.43	-0.0719993	0.185714	235	233	0.698621	0.931578
EC2.7.1.60	-0.0671885	0.174493	235	233	0.700572	0.931578
EC6.3.1.8	-0.125758	0.329071	235	53	0.70271	0.931578
EC6.3.2.10	-0.00673354	0.0175547	235	235	0.701664	0.931578
EC3.2.2.23	0.0503959	0.131999	235	234	0.702986	0.931602
EC5.4.2.2	-0.0269818	0.0706589	235	235	0.702934	0.931602
EC1.8.7.1	-0.105657	0.277604	235	213	0.703864	0.93187
EC3.4.24.11	0.0887283	0.23323	235	35	0.703992	0.931876
EC1.16.1.9	0.138235	0.364516	235	83	0.704883	0.932036
EC2.3.1.210	0.10358	0.272864	235	51	0.704607	0.932036
EC3.1.3.5	0.0173632	0.0457691	235	235	0.704782	0.932036
EC1.10.9.1	0.115355	0.304825	235	189	0.705476	0.932226
EC2.7.4.23	0.145012	0.383565	235	159	0.705748	0.932311
EC2.7.1.105	-0.14168	0.376939	235	131	0.707375	0.933014
EC1.2.1.12	-0.0613129	0.163457	235	235	0.707947	0.933126
EC5.4.3.2	0.0691616	0.184566	235	232	0.708225	0.933126
EC1.1.1.274	-0.074216	0.198283	235	234	0.708546	0.933277
EC3.1.3.7	0.0491073	0.131205	235	234	0.708558	0.933277
EC3.1.31.1	-0.158765	0.425722	235	112	0.709558	0.933491
EC3.2.1.6	-0.0968549	0.260431	235	70	0.710324	0.933689
EC2.6.1.87	0.0393567	0.106204	235	233	0.71131	0.933699
EC3.4.24.70	-0.159929	0.432768	235	202	0.712074	0.933699
EC3.5.99.6	0.00992101	0.0267903	235	235	0.7115	0.933699
EC5.3.3.8	0.111561	0.300245	235	57	0.710574	0.933699
EC1.8.4.14	-0.0672302	0.182948	235	233	0.713613	0.934313
EC2.7.1.56	0.143918	0.391731	235	163	0.713682	0.934313
EC2.7.7.22	0.0746019	0.202871	235	232	0.713427	0.934313
EC2.7.7.53	0.131723	0.358889	235	137	0.713949	0.934313
EC4.2.1.107	-0.101599	0.276702	235	182	0.713838	0.934313
EC2.7.1.180	0.00984131	0.0268676	235	235	0.714501	0.934551
EC4.1.1.104	-0.0771669	0.210869	235	47	0.714756	0.934809
EC4.2.1.130	0.138185	0.377749	235	176	0.714857	0.934866
EC2.3.1.94	0.0870479	0.238534	235	55	0.715516	0.93489
EC3.2.1.180	0.135585	0.371611	235	205	0.715569	0.93489
EC3.4.19.3	0.0508497	0.140332	235	235	0.717436	0.935651
EC3.1.1.72	-0.122357	0.337809	235	222	0.717545	0.935675
EC1.1.1.251	0.149596	0.413867	235	136	0.718102	0.935978
EC2.7.1.100	0.0481693	0.133565	235	233	0.718712	0.936087
EC1.12.1.2	0.120722	0.335227	235	155	0.719103	0.936257
EC2.1.1.77	0.111794	0.310784	235	181	0.719405	0.93631
EC2.3.1.222	-0.0340169	0.0947529	235	235	0.719934	0.936348
EC1.13.12.16	0.0263302	0.0737192	235	234	0.721307	0.936765
EC1.14.11.17	-0.11464	0.320739	235	75	0.721118	0.936765
EC5.4.99.28	-0.0720173	0.201524	235	232	0.721162	0.936765
EC1.8.99.2	0.103461	0.291172	235	219	0.722685	0.937196
EC3.4.22.10	0.129588	0.364215	235	183	0.722331	0.937196
EC1.1.1.244	0.0802214	0.226237	235	228	0.723237	0.93724
EC3.1.3.13	-0.0626935	0.177362	235	57	0.724069	0.937379
EC3.6.3.43	0.126234	0.357343	235	96	0.724233	0.937379
EC4.1.1.31	0.0973553	0.275397	235	231	0.724045	0.937379
EC4.1.1.81	0.0397447	0.112526	235	233	0.724275	0.937379
EC2.4.2.6	-0.0877068	0.248902	235	36	0.724895	0.937522
EC6.3.1.11	-0.121531	0.34633	235	57	0.72599	0.938368
EC3.6.1.15	-0.123038	0.350843	235	155	0.726154	0.938408
EC4.3.1.4	0.0673614	0.192983	235	230	0.727383	0.938549
EC5.2.1.8	-0.00711648	0.0203787	235	235	0.727265	0.938549
EC2.7.1.201	0.0644605	0.184773	235	38	0.727526	0.938648
EC5.1.2.3	0.114848	0.331936	235	62	0.729678	0.93896
EC1.1.1.64	-0.105021	0.303852	235	78	0.72995	0.939109
EC4.2.1.42	0.0340206	0.0988889	235	234	0.731153	0.939542
EC3.1.1.85	-0.155223	0.454079	235	140	0.732797	0.940399
EC2.4.1.303	0.121816	0.359631	235	82	0.735141	0.940733
EC3.1.1.45	0.149075	0.438588	235	76	0.734258	0.940733
EC4.1.3.39	-0.0724272	0.213308	235	231	0.734525	0.940733
EC2.3.1.267	0.12028	0.35601	235	64	0.735793	0.940829
EC1.7.1.7	0.0898432	0.266683	235	225	0.73652	0.940886
EC3.2.1.136	-0.123648	0.36742	235	218	0.736791	0.940906
EC2.5.1.47	0.0119164	0.035488	235	235	0.737352	0.941185
EC2.6.1.2	-0.10583	0.319509	235	215	0.740788	0.943079
EC3.2.2.28	0.0977063	0.295136	235	67	0.740918	0.943079
EC2.3.1.41	-0.0668174	0.202231	235	233	0.741411	0.943265
EC6.3.5.2	0.00782228	0.0237792	235	235	0.742503	0.943283
EC1.5.5.2	0.112009	0.341118	235	145	0.742952	0.943411
EC2.7.7.72	-0.0083898	0.0256291	235	235	0.743711	0.943884
EC4.4.1.11	-0.0312422	0.095561	235	234	0.744028	0.944042
EC2.5.1.84	-0.149573	0.458995	235	166	0.744832	0.944256
EC2.7.1.172	-0.105079	0.322215	235	118	0.744648	0.944256
EC3.2.1.73	0.0689552	0.211646	235	228	0.744882	0.944256
EC3.6.3.24	-0.128333	0.394493	235	195	0.745254	0.944468
EC4.1.1.8	0.13232	0.40962	235	116	0.746978	0.945183
EC3.5.2.2	-0.0456078	0.14124	235	233	0.747071	0.945239
EC1.1.1.399	0.0963959	0.300907	235	62	0.749006	0.94565
EC2.4.2.15	-0.121509	0.381026	235	80	0.750106	0.946051
EC3.1.4.52	-0.0348338	0.109293	235	234	0.750242	0.946076
EC2.1.1.35	0.113004	0.356523	235	114	0.751573	0.946317
EC1.2.1.11	-0.0129479	0.041031	235	235	0.752633	0.946354
EC1.2.4.1	0.107802	0.343707	235	203	0.754087	0.946495
EC2.4.99.17	0.0133858	0.0426805	235	235	0.754101	0.946495
EC2.6.1.88	0.104039	0.33134	235	74	0.753822	0.946495
EC3.4.11.10	0.0404527	0.129482	235	232	0.755017	0.946748
EC2.4.1.289	-0.13671	0.440032	235	103	0.756336	0.946945
EC3.2.1.78	0.0536252	0.173326	235	231	0.757318	0.947218
EC3.2.1.86	0.0421354	0.13628	235	235	0.757475	0.947218
EC2.5.1.74	0.0291033	0.0944711	235	235	0.758324	0.947365
EC4.3.1.3	0.0284554	0.0925352	235	235	0.758747	0.947504
EC1.3.8.7	0.0781391	0.25447	235	52	0.759083	0.947643
EC1.3.8.8	0.0781391	0.25447	235	52	0.759083	0.947643
EC3.2.1.54	0.0312434	0.103691	235	233	0.763461	0.94944
EC2.1.1.220	0.0987346	0.330088	235	195	0.765134	0.94947
EC2.4.1.280	-0.109069	0.363379	235	212	0.764343	0.94947
EC2.7.1.19	0.107532	0.35775	235	100	0.76402	0.94947
EC3.1.3.74	0.089553	0.298557	235	69	0.764496	0.94947
EC5.1.3.7	-0.0581192	0.194843	235	37	0.765765	0.949523
EC7.1.3.1	0.0743196	0.249968	235	215	0.766506	0.949632
EC1.4.3.21	0.0843628	0.28389	235	34	0.766619	0.949638
EC2.3.2.18	0.0651996	0.220668	235	44	0.767917	0.949789
EC2.3.3.10	0.0898672	0.304855	235	92	0.768435	0.949914
EC3.5.1.26	0.0932227	0.319009	235	75	0.770389	0.95109
EC3.4.21.110	-0.0738285	0.254257	235	64	0.771807	0.95134
EC5.1.3.15	0.115573	0.398053	235	186	0.771825	0.95134
EC2.1.1.172	0.103912	0.360019	235	105	0.773138	0.951538
EC3.4.11.6	-0.0361376	0.125181	235	233	0.773095	0.951538
EC3.4.14.11	-0.0626383	0.216219	235	233	0.77232	0.951538
EC2.3.1.245	-0.0738942	0.257853	235	53	0.774708	0.951933
EC2.3.1.128	0.0502857	0.176867	235	235	0.776437	0.952589
EC3.5.1.47	-0.0547437	0.192887	235	233	0.776821	0.952688
EC6.3.2.49	-0.0745679	0.262527	235	217	0.776648	0.952688
EC1.1.1.154	-0.08643	0.306181	235	197	0.777991	0.952706
EC1.1.1.188	0.0605483	0.217874	235	36	0.781346	0.952706
EC1.1.1.36	-0.0982663	0.348632	235	191	0.778314	0.952706
EC1.11.1.6	-0.029081	0.104228	235	235	0.780497	0.952706
EC2.1.1.195	0.0292492	0.104423	235	234	0.779662	0.952706
EC2.4.1.150	0.0558214	0.200299	235	54	0.780745	0.952706
EC2.5.1.17	0.0218137	0.0785709	235	235	0.781556	0.952706
EC2.7.1.194	0.0875955	0.314603	235	70	0.780942	0.952706
EC2.7.1.73	-0.102786	0.366166	235	88	0.779198	0.952706
EC3.2.1.25	-0.0647283	0.228604	235	225	0.777331	0.952706
EC3.4.24.57	0.103696	0.37161	235	186	0.780472	0.952706
EC2.5.1.52	-0.0846246	0.306305	235	80	0.782596	0.953201
EC1.1.5.2	0.111231	0.403316	235	102	0.782966	0.953284
EC2.3.1.183	-0.0305931	0.110968	235	234	0.783042	0.953284
EC2.1.1.79	0.0476633	0.173231	235	233	0.783465	0.953291
EC1.3.5.3	-0.0921053	0.336686	235	108	0.784676	0.953623
EC1.2.1.16	0.109459	0.402872	235	89	0.78611	0.953941
EC1.3.99.3	0.0391671	0.144243	235	30	0.786234	0.953941
EC5.4.99.26	0.0716371	0.263515	235	225	0.785991	0.953941
EC5.1.3.11	0.0432367	0.159317	235	234	0.786347	0.95401
EC2.7.2.7	0.0426807	0.157358	235	234	0.786466	0.95406
EC2.1.1.10	-0.0607456	0.224538	235	229	0.787001	0.954336
EC3.1.3.104	0.0892946	0.331918	235	200	0.788162	0.954741
EC2.1.1.163	0.0172704	0.0651632	235	235	0.791232	0.95545
EC2.4.2.28	0.0605259	0.228492	235	68	0.79134	0.95545
EC1.8.1.14	-0.0311523	0.117667	235	235	0.79145	0.9555
EC3.2.1.11	0.104542	0.395293	235	181	0.791667	0.955614
EC1.1.1.40	0.0173008	0.0660774	235	235	0.793701	0.95619
EC1.21.4.2	0.0494832	0.189375	235	232	0.794108	0.95619
EC3.4.23.49	0.0662996	0.254396	235	49	0.794633	0.95619
EC4.3.2.7	0.0864968	0.33198	235	71	0.794684	0.95619
EC2.4.99.16	0.107679	0.414404	235	131	0.79523	0.956329
EC2.1.1.186	0.115635	0.446308	235	97	0.795806	0.956456
EC3.2.1.32	0.113967	0.439558	235	93	0.795665	0.956456
EC1.6.5.11	0.0212206	0.0825972	235	235	0.797483	0.957317
EC4.2.2.3	-0.0627049	0.243963	235	45	0.797399	0.957317
EC3.4.22.8	-0.067436	0.263045	235	224	0.797908	0.95752
EC1.5.1.41	0.0629687	0.246887	235	46	0.798922	0.95782
EC2.7.4.14	0.045551	0.178302	235	232	0.798598	0.95782
EC1.17.7.3	0.00961678	0.0379162	235	235	0.800016	0.957925
EC4.1.1.70	-0.0142431	0.0560917	235	233	0.79979	0.957925
EC3.4.21.108	-0.076603	0.303291	235	219	0.800835	0.958023
EC3.1.4.46	-0.0222263	0.0881574	235	235	0.801183	0.958061
EC1.12.99.6	0.0658811	0.261721	235	230	0.80149	0.958077
EC2.8.3.16	-0.0474549	0.188738	235	233	0.801714	0.958109
EC3.5.1.103	-0.0599723	0.238734	235	41	0.801886	0.958109
EC4.99.1.4	-0.0431021	0.171564	235	233	0.80187	0.958109
EC1.1.1.289	-0.0889384	0.357384	235	72	0.803702	0.958281
EC2.3.1.109	0.0818023	0.328945	235	76	0.80384	0.958281
EC4.2.2.12	-0.0816752	0.330848	235	212	0.805242	0.958782
EC5.1.3.23	0.0972977	0.396207	235	188	0.806242	0.959131
EC3.7.1.2	0.0422554	0.172897	235	33	0.807152	0.959237
EC1.1.1.369	0.0472426	0.193882	235	227	0.807717	0.959288
EC2.1.1.224	-0.059896	0.246033	235	64	0.807886	0.959288
EC3.4.21.116	-0.0284128	0.116503	235	233	0.807551	0.959288
EC6.3.2.2	-0.0431003	0.177077	235	234	0.807924	0.959288
EC2.7.1.165	0.078372	0.325323	235	149	0.809853	0.959463
EC2.7.8.26	-0.0170483	0.0707532	235	235	0.809815	0.959463
EC1.3.1.76	0.0216971	0.0902705	235	234	0.810278	0.959665
EC4.2.1.12	0.0845733	0.352259	235	75	0.810485	0.95969
EC3.4.22.40	0.0740685	0.309461	235	226	0.811059	0.959904
EC5.1.99.8	-0.0544191	0.227659	235	38	0.811299	0.960001
EC4.2.1.85	-0.0217352	0.0910092	235	234	0.811464	0.960058
EC1.2.1.5	-0.0780179	0.331194	235	62	0.813989	0.960122
EC2.1.1.192	0.0114598	0.0485709	235	235	0.813698	0.960122
EC2.1.1.271	0.0839133	0.353222	235	122	0.81244	0.960122
EC2.5.1.56	-0.0940919	0.395816	235	190	0.812322	0.960122
EC3.5.1.16	-0.0330172	0.138854	235	235	0.81227	0.960122
EC4.1.1.68	-0.0666098	0.283278	235	46	0.814319	0.960122
EC4.1.3.38	-0.0564353	0.239004	235	228	0.813554	0.960122
EC6.2.1.16	0.0672319	0.283811	235	215	0.812963	0.960122
EC4.2.1.44	0.0308923	0.132128	235	234	0.815353	0.960531
EC2.7.7.76	0.0687705	0.29838	235	65	0.817933	0.961429
EC2.7.8.37	0.0672252	0.295759	235	57	0.820404	0.962452
EC3.1.1.53	0.077361	0.340891	235	110	0.820683	0.962517
EC4.2.1.91	-0.11142	0.491162	235	118	0.820751	0.962517
EC1.1.1.103	0.0212144	0.0948533	235	235	0.823233	0.962888
EC2.1.1.226	-0.0225645	0.101023	235	234	0.823463	0.962888
EC2.1.1.52	-0.0718323	0.322979	235	107	0.824204	0.962888
EC2.6.1.77	-0.0616164	0.279974	235	169	0.826014	0.962888
EC3.1.11.1	-0.087216	0.392424	235	134	0.824326	0.962888
EC3.1.3.1	-0.0280048	0.125602	235	235	0.82377	0.962888
EC3.2.1.31	0.0233226	0.105934	235	234	0.825951	0.962888
EC3.6.3.25	-0.014281	0.064791	235	235	0.825751	0.962888
EC6.1.1.19	-0.00919063	0.0410539	235	235	0.823068	0.962888
EC7.1.1.3	0.0782424	0.353374	235	66	0.824974	0.962888
EC2.2.1.2	0.0123454	0.0568892	235	235	0.828403	0.963753
EC2.3.1.274	-0.0630685	0.291572	235	219	0.82895	0.964068
EC1.3.1.44	0.0327799	0.152406	235	231	0.829903	0.964303
EC1.1.1.136	-0.0929449	0.434714	235	165	0.830896	0.964498
EC3.5.4.1	0.0692635	0.32641	235	194	0.832149	0.964768
EC1.1.1.30	-0.0723791	0.34231	235	100	0.832737	0.964786
EC3.5.3.23	0.0808414	0.383685	235	80	0.833318	0.964986
EC3.1.1.83	0.0339634	0.162121	235	234	0.834256	0.965182
EC2.7.1.69	-0.0205676	0.0994929	235	235	0.836416	0.965799
EC3.6.1.22	0.0131723	0.0641353	235	235	0.837463	0.966191
EC1.17.1.2	-0.0695309	0.342452	235	195	0.839293	0.966786
EC2.1.1.107	0.0145798	0.0717963	235	234	0.839267	0.966786
EC2.5.1.18	0.0896267	0.441376	235	123	0.839274	0.966786
EC3.2.1.49	0.0610312	0.300462	235	221	0.839226	0.966786
EC2.3.2.10	-0.0721885	0.35662	235	147	0.839772	0.966803
EC3.6.1.26	0.0610312	0.30162	235	75	0.839834	0.966803
EC1.2.7.5	0.0473311	0.234972	235	207	0.840546	0.967134
EC3.5.1.49	-0.0666511	0.330639	235	159	0.840429	0.967134
EC3.5.5.1	-0.049548	0.247179	235	78	0.841311	0.967134
EC4.1.2.22	-0.0828025	0.417549	235	164	0.842989	0.967134
EC4.2.1.80	0.0765415	0.386948	235	106	0.843378	0.967134
EC5.3.1.8	0.0175206	0.087866	235	235	0.842133	0.967134
EC3.2.1.187	-0.0689547	0.351145	235	133	0.844501	0.967559
EC3.5.3.6	0.0330726	0.168589	235	234	0.844656	0.967586
EC2.3.1.102	0.0414487	0.211879	235	32	0.845085	0.967802
EC1.3.99.22	-0.0185995	0.0954091	235	234	0.845617	0.967834
EC1.8.1.2	0.0728003	0.379377	235	157	0.848002	0.968527
EC2.1.1.156	0.024104	0.127193	235	233	0.84987	0.968732
EC2.8.1.2	-0.0625394	0.330879	235	61	0.850259	0.968732
EC3.1.3.71	-0.0611423	0.326373	235	204	0.851568	0.969066
EC1.18.1.1	0.0539145	0.290233	235	109	0.852802	0.969097
EC1.1.1.298	0.0626423	0.339729	235	80	0.853878	0.969331
EC3.1.3.11	-0.00667691	0.0362233	235	235	0.853927	0.969331
EC3.1.3.16	-0.0148109	0.0810437	235	235	0.855161	0.969437
EC3.1.3.46	-0.0679232	0.372436	235	120	0.855456	0.969437
EC3.4.11.4	0.00541152	0.0296787	235	235	0.855486	0.969437
EC3.5.1.2	-0.00432755	0.0237207	235	235	0.855408	0.969437
EC1.15.1.1	-0.0146074	0.0801807	235	235	0.855608	0.969443
EC1.1.1.159	0.0715687	0.39597	235	183	0.856736	0.96989
EC2.6.1.83	-0.0145185	0.081235	235	235	0.85832	0.970444
EC1.2.1.19	0.0738419	0.414862	235	83	0.858894	0.970618
EC2.3.3.16	-0.0829906	0.466103	235	143	0.858846	0.970618
EC2.7.7.75	0.0208421	0.118485	235	235	0.86053	0.971014
EC2.8.3.5	-0.0606688	0.347227	235	195	0.861457	0.971182
EC5.3.1.32	-0.0421739	0.241336	235	35	0.861435	0.971182
EC2.6.1.66	0.0603219	0.351204	235	65	0.863786	0.972109
EC2.7.1.170	0.0318461	0.185857	235	233	0.864108	0.97214
EC2.7.1.31	0.0118215	0.0690661	235	235	0.864254	0.972175
EC3.5.4.10	-0.00677023	0.0395726	235	235	0.864315	0.972175
EC5.3.3.17	-0.0417174	0.243906	235	59	0.86435	0.972175
EC1.1.1.282	-0.0682263	0.40116	235	75	0.865109	0.972415
EC1.1.1.52	0.0479213	0.281902	235	120	0.865172	0.972415
EC2.3.1.117	-0.0501676	0.297941	235	223	0.866438	0.972508
EC1.1.1.373	-0.0356336	0.216597	235	49	0.869476	0.9737
EC2.7.1.189	0.0373536	0.227811	235	52	0.869907	0.9737
EC3.2.2.20	-0.0147287	0.0899566	235	235	0.870093	0.9737
EC3.4.14.12	-0.0356476	0.2178	235	232	0.870141	0.9737
EC4.2.1.32	-0.0137255	0.0848816	235	235	0.871689	0.973837
EC3.1.4.55	-0.032229	0.199823	235	39	0.872014	0.973886
EC3.2.1.10	-0.0174824	0.10863	235	235	0.872292	0.973896
EC1.13.11.15	-0.0565522	0.358114	235	108	0.874667	0.974498
EC1.4.3.19	-0.0513067	0.325538	235	131	0.874912	0.974498
EC3.1.3.26	-0.0550647	0.34873	235	88	0.87468	0.974498
EC3.6.3.30	0.0153882	0.0976726	235	235	0.874957	0.974498
EC1.9.6.1	0.0323002	0.206074	235	230	0.875593	0.974755
EC3.6.4.13	0.0132626	0.0848517	235	235	0.875937	0.974789
EC3.8.1.3	0.0542919	0.347619	235	185	0.876033	0.974818
EC5.3.3.6	-0.0601211	0.385602	235	114	0.876243	0.974818
EC3.4.24.75	0.0158146	0.104496	235	235	0.879844	0.97499
EC3.6.1.57	0.056744	0.37783	235	196	0.880757	0.97499
EC6.3.5.5	0.00306247	0.0198149	235	235	0.877315	0.97499
EC4.1.99.17	0.00631356	0.0421628	235	235	0.881105	0.97503
EC3.1.2.27	0.0324411	0.217561	235	38	0.881601	0.975137
EC2.4.1.15	0.052895	0.356296	235	72	0.882117	0.975255
EC3.4.21.83	0.0630917	0.424916	235	152	0.8821	0.975255
EC2.4.2.4	-0.0487036	0.329456	235	208	0.882612	0.975416
EC6.2.1.14	0.0342326	0.233145	235	214	0.883401	0.975659
EC1.3.3.4	0.0398304	0.273386	235	215	0.884297	0.975813
EC1.2.1.71	0.0458674	0.315666	235	60	0.884604	0.975851
EC2.6.1.17	-0.0380189	0.261633	235	220	0.884596	0.975851
EC1.1.5.3	0.0281755	0.195079	235	233	0.885292	0.976256
EC2.7.7.42	-0.0496246	0.345291	235	210	0.885855	0.97626
EC3.4.13.19	-0.0390226	0.274921	235	217	0.887256	0.976526
EC3.2.1.51	0.0208157	0.147138	235	233	0.887628	0.976714
EC1.2.1.10	0.0398273	0.285847	235	218	0.889316	0.977171
EC2.7.7.21	0.0507455	0.367007	235	182	0.890155	0.97736
EC2.7.7.25	0.0507455	0.367007	235	182	0.890155	0.97736
EC3.5.1.53	-0.0350004	0.253182	235	221	0.890176	0.97736
EC1.2.4.2	0.0590592	0.440787	235	188	0.893536	0.978903
EC5.1.1.13	0.0233612	0.177567	235	234	0.895451	0.979735
EC4.2.1.6	-0.0243106	0.18623	235	233	0.896258	0.979896
EC4.2.2.8	0.0507051	0.389373	235	203	0.896509	0.97995
EC1.1.1.93	0.0364252	0.28374	235	71	0.897969	0.979968
EC2.3.1.86	0.0414702	0.321148	235	216	0.897372	0.979968
EC3.1.21.7	0.047447	0.369685	235	70	0.897994	0.979968
EC2.3.1.193	0.0467965	0.36801	235	84	0.898929	0.980035
EC4.1.1.33	0.0396079	0.31193	235	112	0.899075	0.980035
EC5.2.1.5	0.0363535	0.286643	235	71	0.899195	0.980094
EC3.1.3.89	-0.0449175	0.357482	235	91	0.900124	0.980169
EC3.5.1.n3	0.0297398	0.236638	235	45	0.900103	0.980169
EC2.2.1.6	-0.00373223	0.0299701	235	235	0.901008	0.980435
EC2.7.7.70	0.0237751	0.191317	235	233	0.901215	0.980559
EC1.14.99.46	0.0339199	0.274845	235	44	0.901891	0.980776
EC6.3.2.17	-0.00970225	0.0786377	235	235	0.90192	0.980776
EC3.6.3.27	-0.0295375	0.241702	235	232	0.902847	0.98117
EC2.7.7.59	-0.0413684	0.339882	235	203	0.903237	0.981285
EC2.4.1.248	0.0291234	0.240302	235	225	0.903647	0.981383
EC3.1.21.4	0.0205942	0.173409	235	232	0.905573	0.981955
EC3.6.1.45	0.0442684	0.374985	235	89	0.906133	0.98203
EC2.7.7.58	0.0243071	0.207673	235	45	0.906931	0.982076
EC2.3.1.16	0.0268786	0.231619	235	234	0.907722	0.982394
EC1.14.99.36	-0.028675	0.25393	235	58	0.910193	0.982422
EC1.3.99.5	-0.0245197	0.218059	235	219	0.910573	0.982422
EC3.5.1.104	0.0281654	0.248127	235	230	0.909728	0.982422
EC4.1.3.1	0.0400359	0.352438	235	71	0.909661	0.982422
EC2.7.6.1	0.00348048	0.0309801	235	235	0.910652	0.982435
EC2.5.1.97	-0.0429546	0.383221	235	181	0.910855	0.982533
EC4.1.2.17	0.0106039	0.0946628	235	234	0.910911	0.982536
EC1.2.1.70	-0.0101372	0.0927162	235	234	0.913036	0.982614
EC2.4.1.292	0.0364274	0.330083	235	83	0.912226	0.982614
EC2.9.1.1	0.0124839	0.113684	235	234	0.912658	0.982614
EC2.7.1.90	0.0108653	0.100531	235	234	0.914031	0.98265
EC1.1.3.21	-0.0252208	0.236398	235	78	0.915134	0.982783
EC3.6.1.40	-0.0211976	0.19855	235	235	0.915075	0.982783
EC4.99.1.1	-0.0229366	0.214319	235	232	0.91487	0.982783
EC4.1.1.21	0.0310112	0.292209	235	174	0.915578	0.982843
EC1.2.1.79	-0.0414594	0.39217	235	132	0.915903	0.982869
EC3.1.21.1	0.0400505	0.379147	235	144	0.91597	0.982869
EC4.7.1.1	0.0427265	0.404326	235	151	0.915938	0.982869
EC2.7.7.64	0.0189552	0.182054	235	27	0.91717	0.982996
EC1.1.1.305	-0.0354815	0.347206	235	57	0.918698	0.983466
EC1.1.1.88	0.0285977	0.290519	235	214	0.921675	0.983466
EC2.1.2.13	-0.0354815	0.347206	235	57	0.918698	0.983466
EC3.5.2.3	0.00251214	0.0245421	235	235	0.918564	0.983466
EC4.1.2.48	0.00975743	0.0976357	235	235	0.920485	0.983466
EC2.4.1.180	0.0275656	0.283659	235	60	0.922673	0.983884
EC1.4.99.6	-0.0288975	0.302022	235	76	0.923862	0.984316
EC5.1.3.29	0.0333599	0.352134	235	89	0.92461	0.984316
EC1.17.98.1	0.0153098	0.164862	235	231	0.926096	0.984761
EC2.1.1.227	0.0313304	0.338817	235	78	0.926409	0.984771
EC1.5.1.28	-0.0291593	0.320047	235	149	0.927489	0.985104
EC6.3.2.1	0.0043415	0.0487502	235	235	0.929118	0.985549
EC1.1.1.58	0.00634455	0.0734321	235	234	0.931227	0.986375
EC3.6.3.53	0.0378741	0.438039	235	132	0.931177	0.986375
EC1.11.1.21	-0.0332674	0.389327	235	86	0.931983	0.986786
EC3.5.1.24	0.00714197	0.083725	235	234	0.932098	0.986823
EC1.1.1.47	0.0216217	0.262082	235	228	0.934324	0.987399
EC1.16.1.3	-0.0258171	0.315474	235	68	0.934852	0.987399
EC2.4.1.175	-0.0303709	0.36345	235	123	0.93348	0.987399
EC3.1.1.1	0.0229956	0.281238	235	209	0.934907	0.987399
EC1.3.1.12	-0.010933	0.133989	235	234	0.935042	0.987491
EC1.18.1.6	-0.031434	0.396009	235	123	0.936805	0.988
EC1.8.4.8	0.0317196	0.396368	235	177	0.93629	0.988
EC5.3.1.13	-0.0248885	0.310757	235	228	0.936238	0.988
EC3.5.1.19	-0.0321179	0.40624	235	202	0.937056	0.988087
EC2.1.1.188	-0.0270291	0.347123	235	172	0.938005	0.988216
EC2.4.1.345	0.0268919	0.347663	235	178	0.938415	0.988216
EC2.7.1.76	-0.0177015	0.22653	235	39	0.937786	0.988216
EC3.7.1.8	-0.0215376	0.276112	235	103	0.937897	0.988216
EC1.3.99.24	-0.0128413	0.170669	235	34	0.940091	0.988385
EC3.1.27.6	0.0284077	0.379736	235	86	0.940434	0.988448
EC1.1.1.8	0.0274078	0.370219	235	70	0.941053	0.988551
EC2.7.7.43	0.0238163	0.320694	235	217	0.940867	0.988551
EC2.5.1.48	0.0114181	0.155237	235	235	0.941433	0.988692
EC2.7.1.59	-0.0211767	0.288257	235	223	0.941503	0.988692
EC4.2.2.5	0.0203578	0.2797	235	216	0.942044	0.988699
EC4.2.2.23	-0.0238228	0.327887	235	212	0.942146	0.988715
EC6.2.1.5	-0.0116317	0.161626	235	235	0.942694	0.988891
EC1.6.99.3	-0.0120901	0.177154	235	233	0.945651	0.989805
EC3.5.1.14	0.0117878	0.174942	235	229	0.94634	0.989882
EC4.2.1.126	0.00560107	0.0834489	235	235	0.946547	0.989917
EC1.14.14.5	0.0233087	0.351232	235	72	0.947149	0.989966
EC4.4.1.28	0.0170436	0.255664	235	49	0.94691	0.989966
EC7.5.2.1	0.0244914	0.36949	235	61	0.947212	0.989988
EC2.8.1.12	-0.0197544	0.308088	235	75	0.948933	0.990386
EC4.1.1.3	0.00594942	0.0939242	235	233	0.949551	0.990386
EC5.3.1.14	0.00472412	0.0747226	235	234	0.949647	0.990386
EC1.17.5.3	0.0160012	0.262297	235	42	0.951411	0.991062
EC2.7.3.3	0.0213744	0.350663	235	98	0.951451	0.991062
EC6.3.4.13	0.0012903	0.0211832	235	235	0.951485	0.991062
EC2.7.1.63	-0.0227793	0.385622	235	133	0.952949	0.991065
EC1.3.5.1	0.00748369	0.127694	235	235	0.953319	0.991237
EC1.21.4.3	-0.0135657	0.238545	235	229	0.954701	0.991577
EC4.1.2.25	-0.00211585	0.0375808	235	235	0.955153	0.991737
EC1.15.1.2	0.00679966	0.124186	235	232	0.956384	0.992046
EC2.3.1.242	-0.015908	0.299863	235	58	0.95774	0.992349
EC2.6.1.59	0.0175554	0.330895	235	212	0.957737	0.992349
EC2.7.1.184	-0.0119988	0.228432	235	49	0.958157	0.992349
EC4.1.1.2	-0.0120661	0.230126	235	225	0.958232	0.992349
EC4.1.2.53	0.0139755	0.266562	235	74	0.958235	0.992349
EC5.3.3.10	-0.0145483	0.273391	235	40	0.957609	0.992349
EC1.2.1.8	-0.0204334	0.398857	235	130	0.959189	0.992369
EC6.3.4.6	-0.0155168	0.31263	235	213	0.96046	0.992996
EC2.5.1.61	-0.00346873	0.0705496	235	235	0.960831	0.99317
EC1.11.1.9	-0.0141425	0.305368	235	69	0.963103	0.993392
EC3.2.1.141	0.0167694	0.358781	235	114	0.962763	0.993392
EC3.4.17.13	0.00576001	0.120202	235	235	0.961824	0.993392
EC3.6.1.19	-0.0185442	0.405752	235	180	0.963588	0.993454
EC3.6.3.28	0.00882257	0.197025	235	234	0.964324	0.993475
EC5.3.1.31	0.0103356	0.230035	235	41	0.964203	0.993475
EC2.3.1.29	-0.00371217	0.085954	235	235	0.965591	0.993774
EC3.6.3.6	-0.0104648	0.238573	235	38	0.965053	0.993774
EC3.5.4.2	0.0022086	0.0513648	235	235	0.965742	0.993825
EC3.5.1.110	0.0116946	0.274925	235	46	0.966109	0.993828
EC2.1.1.45	0.00141358	0.0343058	235	235	0.96717	0.99404
EC2.3.1.203	0.0093798	0.229863	235	39	0.967488	0.994221
EC3.2.1.185	0.00672199	0.172063	235	233	0.968872	0.994665
EC3.6.1.54	-0.00853967	0.217157	235	231	0.968667	0.994665
EC1.1.1.4	0.0131927	0.358948	235	169	0.970715	0.995125
EC1.11.1.1	0.00327527	0.093149	235	235	0.971983	0.995125
EC1.16.1.1	0.0050828	0.144908	235	234	0.972051	0.995125
EC2.5.1.3	-0.00125824	0.0358927	235	235	0.972067	0.995125
EC3.2.1.196	-0.0103634	0.274862	235	44	0.969958	0.995125
EC3.4.17.14	0.00783065	0.210968	235	232	0.970425	0.995125
EC1.16.3.2	-0.00273093	0.0787429	235	235	0.972365	0.995149
EC2.4.1.187	0.00312493	0.0907941	235	235	0.972575	0.995208
EC3.6.3.16	0.0110944	0.323771	235	163	0.972696	0.995208
EC2.6.1.90	0.0138078	0.416972	235	108	0.973613	0.995342
EC2.7.4.16	-0.00307182	0.0964178	235	235	0.974613	0.995655
EC1.5.1.42	-0.00873329	0.276762	235	63	0.974855	0.995687
EC2.7.13.3	0.00101457	0.0334157	235	235	0.975806	0.995952
EC1.3.1.28	-0.0130953	0.439504	235	84	0.976257	0.996001
EC2.8.3.8	-0.00395248	0.136511	235	233	0.976928	0.996186
EC2.4.1.226	-0.010506	0.364845	235	123	0.977054	0.996272
EC2.3.1.15	-0.00628407	0.226422	235	230	0.977884	0.996636
EC2.7.1.168	0.00748109	0.281956	235	94	0.978856	0.996667
EC6.2.1.13	0.00914498	0.342417	235	124	0.978718	0.996667
EC2.1.1.164	-0.00739592	0.295321	235	186	0.980043	0.997037
EC2.3.1.57	0.00224588	0.0999296	235	235	0.98209	0.997193
EC3.4.24.71	-0.00545237	0.241773	235	228	0.982028	0.997193
EC3.5.1.105	0.00644055	0.281258	235	54	0.981752	0.997193
EC2.5.1.101	0.00683428	0.314651	235	111	0.982691	0.997304
EC3.4.15.5	0.00327797	0.152195	235	234	0.982836	0.997304
EC2.6.1.82	0.00932793	0.453043	235	154	0.983592	0.997482
EC6.6.1.2	-0.00534608	0.268953	235	218	0.984159	0.997602
EC2.7.2.15	-0.00697969	0.368076	235	59	0.984888	0.997659
EC3.2.2.8	0.00611869	0.315018	235	207	0.984521	0.997659
EC3.4.11.18	0.000465749	0.0237735	235	235	0.984387	0.997659
EC1.3.98.3	-0.00226057	0.127142	235	235	0.985831	0.99773
EC2.6.1.92	0.00610702	0.359807	235	201	0.986474	0.99773
EC2.7.1.92	-0.00124279	0.0734415	235	235	0.986514	0.99773
EC6.2.1.1	-0.00432558	0.310904	235	219	0.988912	0.998131
EC1.1.1.90	-0.00351169	0.267924	235	119	0.989554	0.998304
EC2.7.4.2	0.0028427	0.345745	235	186	0.993447	0.998838
EC4.99.1.3	-0.000970841	0.126187	235	233	0.993868	0.998893
EC6.3.5.8	-0.00202347	0.315905	235	145	0.994895	0.998972
EC2.3.3.9	0.00246619	0.403258	235	92	0.995126	0.998997
EC1.17.99.7	0.00135911	0.272038	235	45	0.996018	0.999144
EC2.6.1.42	-0.000186853	0.0389635	235	235	0.996178	0.999144
EC3.1.3.23	0.000570916	0.14817	235	235	0.996929	0.999144
EC1.4.1.13	0.00016951	0.0509745	235	235	0.99735	0.999183
EC2.7.7.1	-0.000490815	0.326775	235	144	0.998803	0.999457
EC6.3.1.2	-2.91817e-05	0.0344503	235	235	0.999325	0.999611
EC3.1.3.82	7.40893e-05	0.377287	235	111	0.999843	0.999928
Multivariate model in MaAsLin 2 was adjusted for age, race, Bristol stool scale, antibiotics use, fiber intake, alcohol consumption, body mass index, smoking, menopausal hormone use, physical activity, Alternate Healthy Eating Index, and calorie intake. P-values are two-sided, with multiple comparison corrected using Benjamini-Hochberg false discovery rate (FDR).

## Sheet: 7
Supplementary Data 7. Associations of dietary fiber and major dietary patterns with risk of diverticulitis
	Quartile
	1	2	3	4	P-trend
Fiber
Median	16.9	21.39	24.85	31.025
Case/control	42/18	25/36	27/34	27/33
Crude model	1 (ref)	0.30 (0.14, 0.63)	0.34 (0.16, 0.72)	0.35 (0.17, 0.74)	0.07
Multivariate model	1 (ref)	0.29 (0.13, 0.62)	0.33 (0.15, 0.72)	0.35 (0.16, 0.76)	0.1
Multivariate+diet model	1 (ref)	0.27 (0.12, 0.60)	0.35 (0.15, 0.78)	0.36 (0.16, 0.83)	0.2
Prudent diet
Median	-0.818936	-0.245273	0.548118	1.21055
Case/control	35/25	30/31	30/31	26/34
Crude model	1 (ref)	0.69 (0.34, 1.42)	0.69 (0.34, 1.42)	0.55 (0.27, 1.13)	0.13
Multivariate model	1 (ref)	0.64 (0.30, 1.34)	0.60 (0.27, 1.35)	0.44 (0.18, 1.06)	0.09
Multivariate+diet model	1 (ref)	0.90 (0.39, 2.07)	1.01 (0.40, 2.59)	0.79 (0.28, 2.29)	0.81
Western diet
Median	-0.98484	-0.375191	0.0921864	0.995448
Case/control	31/29	27/34	30/31	33/27
Crude model	1 (ref)	0.74 (0.36, 1.52)	0.91 (0.44, 1.85)	1.14 (0.56, 2.34)	0.64
Multivariate model	1 (ref)	0.73 (0.35, 1.54)	0.91 (0.43, 1.94)	1.11 (0.48, 2.59)	0.8
Multivariate+diet model	1 (ref)	0.65 (0.29, 1.47)	0.83 (0.36, 1.89)	0.67 (0.24, 1.88)	0.33
Multivariate model was adjusted for age, race, body mass index, physical activity, calorie intake, menopausal hormone use, and alcohol consumption; Multivariate+diet model was additionally adjusted for dietary intake of fiber (except for models assessing fiber as an exposure) and red/processed meat. P-trend was assessed by including dietary fiber and patterns as continuous variables.

## Sheet: 8
Supplementary Data 8. Species loadings to the first two principal coordinates of Bray-Curtis dissimilarities
	MDS1	MDS2
Bacteroides_uniformis	2.08909	2.49104
Faecalibacterium_prausnitzii	-1.88439	0.927514
Bacteroides_vulgatus	1.04861	0.651123
Bacteroides_dorei	0.148392	0.569263
Eubacterium_rectale	-0.370767	0.19927
Alistipes_putredinis	-0.235143	0.171305
Bacteroides_ovatus	0.3162	0.142074
Eubacterium_siraeum	-0.180684	0.132053
Ruminococcus_bromii	-0.329434	0.121983
Bacteroides_xylanisolvens	0.132001	0.100492
Bacteroides_thetaiotaomicron	0.270651	0.100473
Ruminococcus_torques	-0.124718	0.076417
Roseburia_intestinalis	0.00946493	0.0738647
Blautia_obeum	-0.320539	0.0558443
Parabacteroides_distasonis	0.2718	0.0528555
Bacteroides_caccae	0.154328	0.050334
Roseburia_faecis	-0.118488	0.0447729
Fusicatenibacter_saccharivorans	-0.334424	0.0435921
Coprococcus_comes	-0.114219	0.0431341
Parabacteroides_merdae	0.0486745	0.0399975
Roseburia_inulinivorans	-0.0430948	0.0387771
Dorea_longicatena	-0.175455	0.0378125
Oscillibacter_sp_57_20	-0.107771	0.0360779
Eubacterium_eligens	-0.128678	0.0340341
Bacteroides_massiliensis	0.0319507	0.033743
Lachnospira_pectinoschiza	-0.102908	0.0310748
Odoribacter_splanchnicus	-0.0203507	0.0301564
Bacteroides_finegoldii	0.00990811	0.0292814
Firmicutes_bacterium_CAG_56	-0.0688964	0.0286992
Bacteroides_eggerthii	0.0112505	0.0271787
Alistipes_inops	-0.0295606	0.0247684
Ruminococcus_lactaris	-0.127456	0.0227092
Barnesiella_intestinihominis	-0.0654548	0.0200025
Roseburia_hominis	-0.0996567	0.0197499
Roseburia_sp_CAG_100	-0.00889742	0.0149195
Bacteroides_salyersiae	-0.00944817	0.0145766
Eubacterium_sp_36_13	-0.00910967	0.012365
Tyzzerella_sp	-0.0160628	0.0115139
Lawsonibacter_asaccharolyticus	0.0162119	0.0108956
Bacteroides_intestinalis	-0.0268118	0.00990279
Agathobaculum_butyriciproducens	-0.0272232	0.00972837
Clostridium_sp_CAG_122	-0.00993944	0.00972115
Dorea_formicigenerans	-0.0660388	0.00904697
Acidaminococcus_intestini	-0.00663878	0.00749777
Eubacterium_ramulus	-0.0237363	0.00719718
Clostridium_sp_AM22_11AC	0.00728845	0.0069543
Firmicutes_bacterium_CAG_41	-0.020275	0.00642646
Blautia_wexlerae	0.0152482	0.0063634
Phascolarctobacterium_faecium	0.0226725	0.00573001
Ruminococcus_bicirculans	-0.085859	0.00545313
Firmicutes_bacterium_AF16_15	-0.010802	0.00541038
Coprobacter_fastidiosus	-0.000562132	0.00509388
Clostridium_sp_CAG_230	-0.000946861	0.00491596
Clostridium_sp_CAG_299	0.0413994	0.00488233
Sutterella_wadsworthensis	0.0148263	0.00477171
Intestinimonas_butyriciproducens	0.0204797	0.00404159
Coprococcus_eutactus	-0.182393	0.00311516
Clostridium_sp_CAG_167	-0.027082	0.00308613
Bilophila_wadsworthia	0.0126442	0.00298534
Roseburia_sp_CAG_10041_57	-0.000442285	0.0025805
Firmicutes_bacterium_CAG_102	-0.00161027	0.00229776
Turicibacter_sanguinis	-0.0034293	0.00197282
Alistipes_shahii	-0.0201347	0.0016638
Butyricimonas_virosa	-0.00360359	0.00156833
Veillonella_dispar	0.0011041	0.00153944
Clostridium_sp_CAG_273	0.000638365	0.00151241
Roseburia_sp_CAG_309	-0.00330046	0.0014887
Anaeromassilibacillus_sp_An250	-0.00116915	0.00139024
Ruminococcus_sp_37_24	-0.0168005	0.00112572
Clostridiales_Family_XIII_bacterium	-0.0026655	0.00105582
Parasutterella_excrementihominis	-6.68e-05	0.00104309
Holdemania_filiformis	0.00439889	0.00104059
Proteobacteria_bacterium_CAG_139	0.033042	0.000980537
Clostridium_asparagiforme	0.00639092	0.000941626
Eubacterium_ventriosum	-0.00507827	0.000611885
Eubacterium_sp_CAG_161	-0.00567135	0.000449542
Clostridium_sp_AF36_4	-0.00377179	0.000429865
Butyricimonas_synergistica	0.00309915	0.000389746
Firmicutes_bacterium_CAG_95	-0.00949788	0.000326129
Blautia_sp	-0.0322064	0.000297971
Erysipelotrichaceae_bacterium_3_1_53	0.0035444	0.000282623
Ruminococcaceae_bacterium_D16	0.000316348	0.000269142
Clostridium_saccharolyticum	0.017857	9.33e-05
Dielma_fastidiosa	0.000548199	7.85e-05
Actinomyces_sp_ICM47	-0.00116379	2.13e-05
Dialister_invisus	-0.00271567	-0.000186744
Clostridium_sp_CAG_75	-0.0913546	-0.000277439
Clostridium_spiroforme	-3.66e-05	-0.00028193
Firmicutes_bacterium_CAG_466	0.00257356	-0.000285974
Lachnospiraceae_bacterium_OF09_33XD	0.0017418	-0.000665323
Rothia_mucilaginosa	-0.00128809	-0.000692521
Eubacterium_sp_CAG_115	-0.0788164	-0.000736568
Methanobrevibacter_smithii	-0.0239663	-0.000739588
Clostridium_citroniae	0.00717879	-0.000741291
Lactobacillus_casei_group	-0.00148836	-0.00110206
Firmicutes_bacterium_CAG_24053_14	-0.0126764	-0.00114123
Streptococcus_gordonii	-0.000517708	-0.00134621
Lactobacillus_rhamnosus	-0.00328957	-0.00135593
Alistipes_indistinctus	-0.00630902	-0.00164098
Blautia_sp_N6H1_15	0.0152168	-0.0017367
Slackia_piriformis	-0.00401439	-0.00178959
Anaerotignum_lactatifermentans	0.0412768	-0.0018234
Firmicutes_bacterium_CAG_65_45_313	-0.00661172	-0.00197894
Firmicutes_bacterium_CAG_240	-0.0460871	-0.00208928
Harryflintia_acetispora	0.00456857	-0.00212168
Veillonella_parvula	0.0181169	-0.00226927
Lactococcus_lactis	0.00179334	-0.0024103
Streptococcus_parasanguinis	0.00840222	-0.00262956
Eisenbergiella_tayi	0.00306282	-0.00283917
Monoglobus_pectinilyticus	-0.00328503	-0.00302389
Eggerthella_sp_CAG_209	-0.0221768	-0.00304208
Subdoligranulum_sp_APC924_74	-0.0327078	-0.00351388
Anaerotruncus_colihominis	0.0191558	-0.00355317
Anaerostipes_caccae	0.0143668	-0.00391691
Alistipes_obesi	-0.0601856	-0.00418687
Gordonibacter_pamelaeae	0.00174108	-0.00441461
Clostridiales_bacterium_KLE1615	-0.0153509	-0.00456863
Firmicutes_bacterium_CAG_110	-0.0265173	-0.00467
Intestinibacter_bartlettii	0.000782452	-0.00502202
Faecalibacterium_sp_CAG_74_58_120	-0.0133729	-0.00507032
Clostridium_sp_CAG_505	0.0140555	-0.00543007
Haemophilus_parainfluenzae	0.000913161	-0.00545461
Gemmiger_formicilis	-0.0289003	-0.00562285
Clostridium_scindens	0.00732184	-0.0060674
Coprococcus_catus	-0.0514068	-0.00685748
Eggerthella_sp_CAG_298	-0.0127965	-0.00687134
Parabacteroides_goldsteinii	-0.00412899	-0.00701319
Clostridium_lavalense	0.0549203	-0.00703167
Blautia_producta	0.0154347	-0.00717645
Ruminococcaceae_bacterium_D5	-0.00439517	-0.00774835
Clostridium_bolteae	0.0384316	-0.00820776
Blautia_hydrogenotrophica	0.0119497	-0.0104825
Firmicutes_bacterium_CAG_103	-0.153029	-0.0111758
Asaccharobacter_celatus	-0.0144065	-0.0126706
Erysipelatoclostridium_ramosum	0.0215041	-0.0131816
Eisenbergiella_massiliensis	0.0868149	-0.0140788
Firmicutes_bacterium_CAG_83	-0.0289885	-0.0158459
Eubacterium_sp_CAG_180	-0.0416089	-0.0159389
Hungatella_hathewayi	0.0242079	-0.0159577
Sellimonas_intestinalis	0.0322034	-0.016956
Subdoligranulum_sp	-0.111585	-0.017818
Bacteroides_faecis	0.00841864	-0.0181947
Clostridium_symbiosum	0.0545543	-0.0198128
Clostridium_sp_CAG_58	0.10365	-0.0198172
Firmicutes_bacterium_CAG_137	-0.0465159	-0.0211165
Clostridium_leptum	0.0354411	-0.0216183
Bacteroides_cellulosilyticus	-0.0107949	-0.0245797
Eubacterium_sp_CAG_38	0.0217049	-0.0252535
Bifidobacterium_bifidum	-0.0778872	-0.0252798
Clostridium_sp_CAG_242	0.0185989	-0.0263281
Clostridium_clostridioforme	0.0727972	-0.0264828
Oscillibacter_sp_CAG_241	-0.101394	-0.0290227
Ruthenibacterium_lactatiformans	0.0776668	-0.0306328
Blautia_sp_CAG_52	-0.0566612	-0.0309198
Firmicutes_bacterium_CAG_129	-0.124624	-0.0317519
Ruminococcus_sp_CAG_177	-0.078264	-0.0319179
Bifidobacterium_pseudocatenulatum	0.00393154	-0.0325193
Firmicutes_bacterium_CAG_145	0.0752466	-0.0343656
Clostridium_sp_CAG_169	0.0145022	-0.0345757
Collinsella_intestinalis	0.0713557	-0.0377589
Firmicutes_bacterium_CAG_94	0.0157841	-0.0390841
Streptococcus_salivarius	0.0247758	-0.0408034
Dorea_sp_CAG_317	0.068862	-0.0410649
Firmicutes_bacterium_CAG_114	0.0131887	-0.0435397
Firmicutes_bacterium_CAG_424	0.0967815	-0.0443021
Clostridium_sp_CAG_217	-0.11389	-0.0465697
Bacteroides_fragilis	0.0798047	-0.0476274
Ruminococcaceae_bacterium_KLE1738	0.00833632	-0.0508332
Eubacterium_hallii	-0.162254	-0.0529386
Clostridium_sp_CAG_138	-0.183164	-0.0552886
Clostridium_innocuum	0.0509975	-0.0556698
Faecalibacterium_sp_CAG_74	-0.228854	-0.0594751
Bifidobacterium_animalis	0.00241559	-0.0601931
Firmicutes_bacterium_CAG_176	-0.295956	-0.0744725
Flavonifractor_plautii	0.37428	-0.101761
Firmicutes_bacterium_CAG_124	-0.230512	-0.108565
Anaerostipes_hadrus	-0.0123931	-0.111875
Bifidobacterium_adolescentis	-0.271779	-0.133996
Collinsella_aerofaciens	-0.0656372	-0.1503
Eggerthella_lenta	0.171384	-0.172414
Ruminococcus_gnavus	0.462464	-0.179363
Streptococcus_thermophilus	0.100024	-0.189762
Escherichia_coli	0.0477006	-0.247563
Alistipes_finegoldii	0.0162328	-0.312796
Akkermansia_muciniphila	-0.0928982	-0.417575
Prevotella_copri	-0.521798	-0.471393
Bifidobacterium_longum	0.0510297	-0.593531
Bacteroides_stercoris	1.69169	-0.6269
Blautia_sp_CAG_257	0.997883	-0.649681

## Sheet: 9
Supplementary Data 9. Metabolite subclasses that were significantly altered in diverticulitis
Subclass	Estimate	Std. Error	t value	Pr(>|t|)	UCI	LCI
Organosulfonic acids and derivatives	1.28626	0.447699	2.87306	0.00444557	2.16375	0.408774
Carboxylic acid derivatives	0.982036	0.395965	2.48011	0.0138516	1.75813	0.205944
5'-deoxy-5'-thionucleosides	0.890705	0.278674	3.19622	0.00158779	1.43691	0.344504
Pyrimidine 2'-deoxyribonucleosides	0.511394	0.192601	2.6552	0.00848008	0.888891	0.133897
N-alkylpyrrolidines	0.289143	0.102754	2.81393	0.00531764	0.490542	0.0877453
Indolyl carboxylic acids and derivatives	0.271126	0.1326	2.04469	0.0420241	0.531021	0.01123
Diterpenoids	-0.400865	0.15619	-2.56652	0.0109072	-0.0947321	-0.706998
Ceramides	-0.60052	0.252556	-2.37777	0.0182363	-0.10551	-1.09553
Pyrrolidinylpyridines	-0.703196	0.294603	-2.38693	0.0177991	-0.125775	-1.28062
Indolines	-0.805696	0.302358	-2.66471	0.00825114	-0.213075	-1.39832
Fatty alcohols	-1.0169	0.5097	-1.99509	0.0472134	-0.0178842	-2.01591
Bilirubins	-1.28281	0.627859	-2.04316	0.0421768	-0.0522117	-2.51342

## Sheet: 10
Supplementary Data 10. Associations between metabolites and diverticulitis
Feature	Coefficient	Standard error	N	N not 0	p-value	FDR p-value
3-Methylhistidine	1.6447	0.447119	232	198	0.000295969	0.0281655
3-Methyladipic acid or Pimelic acid	-0.952999	0.259495	232	229	0.000302502	0.0281655
Cer 18:1;O2/17:0	-1.19255	0.368297	232	214	0.00139236	0.0809037
1,7-Dimethyluric acid	1.2205	0.381334	232	232	0.00157692	0.087046
Stearic acid	-0.378264	0.118351	232	225	0.00160057	0.087725
N-Acetylglutamic acid	-0.516587	0.172831	232	229	0.0031218	0.134255
Cer 18:1;O2/16:0	-0.737463	0.249446	232	231	0.0034567	0.136985
5'-Methylthioadenosine	0.80114	0.270512	232	231	0.00340145	0.136985
Cytidine	0.695752	0.235418	232	230	0.00346768	0.136985
2-Hydroxyolic acid	-0.36606	0.1273	232	225	0.00443492	0.151651
Lys-Ile	0.862596	0.304466	232	224	0.00504355	0.159418
Palmitic acid	-0.324005	0.114927	232	225	0.00525931	0.162576
Adenine	-0.584607	0.207715	232	229	0.00533508	0.163609
Ser-Val	0.522932	0.18677	232	232	0.00557337	0.166297
Agmatine	0.767181	0.275461	232	231	0.0058246	0.171803
Hypoxanthine	-0.928505	0.334175	232	110	0.00593968	0.172576
3-hydroxynorvaline	0.620695	0.224657	232	229	0.00622171	0.174703
Arginine	0.669046	0.241891	232	231	0.00616592	0.174703
Arachidic acid	-0.501215	0.182767	232	225	0.00660908	0.180477
Eicosanedioic acid	-0.580872	0.215385	232	224	0.00754842	0.190448
DPA	0.771065	0.28611	232	225	0.0075903	0.190448
PGF2beta	0.606352	0.225975	232	225	0.00785249	0.193261
Suberic acid	-0.444009	0.170861	232	229	0.0100003	0.216544
N-Acetylhistamine	1.19096	0.461689	232	231	0.0105525	0.218048
3-Guanidinopropanoic acid	0.846577	0.330966	232	213	0.0112123	0.223898
gamma-Tocopherol	-0.436652	0.172291	232	232	0.0119696	0.233902
9-cis-Retinoic acid	-0.306088	0.123144	232	225	0.013688	0.247152
Ser-Ile	0.452301	0.182686	232	232	0.0140575	0.250039
Cadaverine	1.11398	0.449468	232	227	0.0139578	0.250039
1-Methyl nicotinamide	0.805289	0.325931	232	230	0.014254	0.250923
Eicosatrienoic acid	0.480253	0.195391	232	225	0.0147586	0.254997
3-Dehydroxycarnitine	0.457557	0.186875	232	232	0.0151398	0.256879
Isoallolithocholic acid	-0.958499	0.391797	232	225	0.015224	0.256879
Cer 18:1;O2/18:0	-0.778074	0.321673	232	228	0.016395	0.263217
13-HDoHE	-1.26905	0.525371	232	202	0.0165405	0.263217
Deoxycytidine	0.498563	0.205765	232	232	0.0162146	0.263217
N-Methyl-proline	0.753034	0.310605	232	232	0.0161519	0.263217
Histidine	0.570644	0.23579	232	232	0.0163381	0.263217
3-Methylxanthine	1.218	0.505626	232	166	0.0168357	0.264989
Nonadecylic acid	-0.431618	0.179625	232	225	0.0171077	0.266013
Methionine	0.682568	0.286442	232	231	0.0180385	0.273459
Dimethylarginine	0.60293	0.25299	232	227	0.0180242	0.273459
Eicosenoic acid	-0.283009	0.119056	232	225	0.0183178	0.274873
3-Hydroxyhexanoic acid	0.431314	0.18229	232	225	0.0188579	0.280973
Olmesartan	-1.57564	0.666086	232	205	0.0188855	0.280973
Cer 18:1;O2/16:0	-0.627332	0.266018	232	232	0.0192511	0.283376
20-Carboxy-LTB4	-0.719991	0.30689	232	225	0.0198733	0.287605
N(6),N(6)-Dimethyl-lysine	1.15794	0.496777	232	201	0.0206764	0.29291
N1-Methyl-2-pyridone-5-carboxamide	0.636958	0.273508	232	232	0.0207871	0.29368
Lactic acid	-0.387041	0.166553	232	229	0.0210593	0.295366
1,7-Dimethyluric acid	1.07627	0.463641	232	225	0.0211961	0.296098
D-alpha-tocopherylquinone	-0.425952	0.184072	232	232	0.0216006	0.298846
Oleic acid	-0.244182	0.105564	232	225	0.0216526	0.298846
Targinine	0.871588	0.376923	232	193	0.0216942	0.298846
Nonadeca-10Z-enoic acid	-0.335333	0.145509	232	225	0.0221371	0.30119
Trp-Ile	0.431808	0.188071	232	231	0.0226317	0.304357
Gentisic acid	0.44766	0.195023	232	228	0.0226644	0.304357
Lysine	0.468396	0.206877	232	232	0.0245543	0.313128
N-Acetylisoputreanine	0.540508	0.239282	232	232	0.0248853	0.314752
Guanosine	0.416559	0.185076	232	232	0.0254038	0.317671
Arecaidine	0.475149	0.212197	232	222	0.0261585	0.322413
Margaric acid	-0.348905	0.157031	232	225	0.0273234	0.330964
L-Urobilin	-1.18969	0.537305	232	224	0.027857	0.332734
CE 18:0	-0.668722	0.305101	232	230	0.0294572	0.341088
Hyodeoxycholic acid	0.473711	0.216517	232	224	0.0297472	0.341088
Taurine	0.914769	0.423452	232	230	0.0318481	0.353437
Phytanic acid	-0.486751	0.226466	232	225	0.0327148	0.357076
N1-Acetylspermidine	0.651091	0.303751	232	231	0.0331852	0.358679
Pipecolic acid	0.500869	0.237352	232	232	0.0359832	0.373259
LPE 18:1	-0.870057	0.415055	232	223	0.0372194	0.382021
Cotinine	-0.578256	0.275891	232	230	0.037245	0.382021
Acisoga	0.260146	0.125452	232	232	0.0392903	0.393379
Threonine	0.37275	0.179717	232	232	0.039251	0.393379
LPC 18:3	-0.462946	0.224064	232	231	0.0400035	0.397684
Indolin-2-one	-0.636797	0.313637	232	231	0.0435393	0.415267
Xi-17-Methyloctadecanoic acid	-0.344441	0.173188	232	225	0.0479769	0.429282
L-Urobilin	-1.31707	0.661961	232	216	0.0478846	0.429282
Fumaric acid or Maleic acid	-0.257801	0.129321	232	229	0.0474595	0.429282
Adenosine	0.296808	0.149316	232	232	0.0480928	0.429348
CAR 10:2	1.16866	0.587987	232	167	0.0481183	0.429348
1-Methyladenosine	0.421199	0.21295	232	231	0.0492028	0.432068
S-Methylcysteine S-oxide	0.389317	0.197214	232	232	0.0496404	0.43347
Sebacic acid	-0.423717	0.216598	232	229	0.0517203	0.44559
Orotic acid	-0.339127	0.173677	232	228	0.0521491	0.447787
DG 36:2	1.18944	0.610947	232	204	0.0528391	0.45029
Cetirizine	-0.897966	0.462146	232	225	0.0533052	0.451821
Asparagine	0.732542	0.379733	232	162	0.0550229	0.458961
Adrenic acid	0.40499	0.21123	232	225	0.0565133	0.463031
N(6)-Methyllysine	0.84596	0.44992	232	210	0.0614142	0.482326
Coenzyme Q9	-0.409856	0.219832	232	231	0.0636156	0.485762
13-HpODE	-0.416907	0.223532	232	225	0.0635186	0.485762
Methylimidazoleacetic acid	0.522421	0.279852	232	232	0.0632818	0.485762
Phenylacetic acid	-0.264203	0.141717	232	226	0.0636305	0.485762
Thr-Ala	0.650714	0.349463	232	208	0.0639498	0.486421
Warfarin	1.31472	0.70656	232	144	0.0641356	0.486447
2-Furoylglycine	-0.330355	0.179251	232	225	0.0666971	0.495611
Myristic acid	-0.305103	0.167605	232	225	0.0700801	0.505478
Arg-Val	0.540272	0.296768	232	222	0.0700571	0.505478
Linoleic acid	-0.239172	0.131591	232	225	0.0705138	0.505502
N1,N12-Diacetylspermine	0.699831	0.385948	232	231	0.0711703	0.506907
Symmetric dimethyl-arginine	0.621298	0.344083	232	227	0.0723563	0.51206
Phe-Phe	0.30385	0.168462	232	232	0.0726698	0.513339
Dimethylglycine	0.268299	0.149493	232	232	0.0740883	0.518886
Phe-Tyr	0.291231	0.163634	232	232	0.0765121	0.520416
Tyr-Tyr	0.430399	0.241107	232	227	0.0756419	0.520416
CAR 16:0	0.784832	0.440645	232	229	0.0762953	0.520416
Oxalic acid	-0.296521	0.166477	232	229	0.0762871	0.520416
Xanthine	-0.369351	0.20686	232	229	0.0755757	0.520416
Linoleoyl-EA	0.409198	0.231578	232	232	0.0786341	0.526514
Phenyllactic acid	0.698021	0.396959	232	225	0.0800854	0.531701
C20 Sphinganine	-0.445862	0.255125	232	231	0.0819443	0.535302
Imidazoleacetic acid	0.484412	0.277538	232	230	0.0823322	0.536026
1-Methylhistamine	0.69115	0.396933	232	223	0.083061	0.537735
Creatinine	0.496769	0.287033	232	232	0.084926	0.542939
CAR DC3:0;2Me	0.885858	0.513059	232	140	0.085659	0.544538
Linoleoyl-EA	0.395772	0.229932	232	231	0.0866299	0.545986
p-Hydroxyphenylacetic acid	0.279219	0.162322	232	225	0.0868289	0.546428
Cer 18:1;O2/18:1	-0.552812	0.322012	232	229	0.0874533	0.546854
Cer 18:1;O2/16:1	-0.692401	0.403511	232	200	0.0876001	0.546854
Palmitoleoyl-EA	-0.34165	0.199241	232	232	0.0878164	0.546854
LPC 18:1	-0.42131	0.245633	232	231	0.0877351	0.546854
11Z,14Z-Eicosadienoic acid	0.260073	0.152183	232	225	0.0888893	0.549991
4-Acetamidobutanoic acid	0.307912	0.182096	232	232	0.0922858	0.557464
Phe-Leu	0.276763	0.164226	232	232	0.0933759	0.558123
Tryptophan	0.238854	0.144084	232	232	0.0988137	0.57143
glycidyl linoleate	0.422106	0.256654	232	232	0.101491	0.576686
Oleoyl-EA	0.373928	0.226728	232	232	0.100546	0.576686
CAR 14:0	0.890618	0.542225	232	216	0.10193	0.576686
Nor-psi-tropine	0.403946	0.245291	232	232	0.101047	0.576686
Histamine	0.586967	0.355931	232	232	0.100574	0.576686
Glutamic acid	-0.236478	0.143839	232	229	0.101615	0.576686
CE 18:1	-0.359423	0.219509	232	231	0.102998	0.57803
Adonitol or Arabitol	-0.218412	0.13506	232	229	0.107298	0.58902
3-Methylxanthine	0.649639	0.405585	232	232	0.11067	0.590646
Ile-Ala	0.257747	0.160895	232	232	0.11062	0.590646
Arg-Leu	0.596435	0.371381	232	216	0.10973	0.590646
Hydrocinnamic acid	-0.628296	0.391386	232	225	0.10988	0.590646
Uric acid	-0.38255	0.237519	232	229	0.108719	0.590646
Adipic acid or Methylglutaric acid	-0.346844	0.216717	232	229	0.110955	0.590646
N-Acetylcadaverine	0.651831	0.407476	232	232	0.111125	0.590843
Azelaic acid	-0.403011	0.252932	232	225	0.112535	0.591503
N-Formylmethionine	0.441863	0.277529	232	225	0.11281	0.591503
Hippuric acid	0.551191	0.346673	232	50	0.113303	0.591503
Nicotinic acid	-0.287549	0.181283	232	229	0.114154	0.593261
Cer 18:1;O2/2:0	-0.336954	0.213578	232	232	0.1161	0.598807
Theophylline	-0.456593	0.289742	232	193	0.116515	0.599088
Urocanic acid	-0.422602	0.268777	232	232	0.117335	0.600905
N-Acetylleucine	-0.269679	0.171555	232	232	0.117416	0.600922
Lithocholic acid	-0.371548	0.236562	232	229	0.117729	0.601374
N-Acetylarginine	0.348862	0.222941	232	232	0.119082	0.602001
Carboxyibuprofen	-0.645127	0.412295	232	225	0.119106	0.602001
Isovaleric acid or Valeric acid	-0.272518	0.174264	232	229	0.119316	0.602001
TG 52:0	0.32876	0.210963	232	231	0.120601	0.603628
2-Hydroxystearic acid	-0.297503	0.192179	232	225	0.123066	0.607316
CAR 18:1	0.558393	0.365846	232	225	0.12839	0.616467
2-Hydroxy-3-methyl-pentanoic acid or 2-Hydroxyisocaproic acid	-0.459843	0.303433	232	221	0.13111	0.620464
Succinic acid	-0.269033	0.177852	232	229	0.131816	0.621521
3-Methoxyanthranilic acid	-0.260721	0.172856	232	232	0.132928	0.622785
Uridine	0.337988	0.224064	232	229	0.132895	0.622785
1-Methyluric acid	0.743816	0.493919	232	216	0.133535	0.622785
5-(2-Hydroxyethyl)-4-methylthiazole	-0.437279	0.290738	232	231	0.134027	0.62382
4-Hydroxybenzaldehyde	-0.229682	0.152872	232	229	0.134437	0.624356
3-(3-Hydroxyphenyl)propanoic acid	0.595919	0.397175	232	229	0.134966	0.625448
Butyric acid	-0.277356	0.18497	232	229	0.135207	0.625677
12,13-DiHOME	-0.229874	0.153675	232	225	0.136148	0.62825
Juniperic acid	-0.180205	0.12065	232	225	0.136726	0.628939
Deoxyadenosine	0.226497	0.152502	232	232	0.13894	0.632981
alpha-N-Phenylacetylglutamine	0.499776	0.336883	232	225	0.139385	0.634
Glutamine	0.367647	0.248104	232	232	0.139837	0.634563
Tyr-Leu	0.239528	0.163656	232	232	0.144749	0.635038
LPE 16:1	0.437334	0.298395	232	226	0.144199	0.635038
Ile-Ile	0.250603	0.1712	232	232	0.144694	0.635038
Monoethylglycinexylidide	0.288469	0.196207	232	231	0.142949	0.635038
Guanosine	0.368815	0.249526	232	214	0.140842	0.635038
Aminobutyric acid	0.193565	0.133236	232	232	0.147725	0.638124
3-Methoxytyramine	0.420277	0.290632	232	232	0.149597	0.64227
Tauromuricholic acid	0.709469	0.491681	232	166	0.150478	0.642882
Glycoursodeoxycholic acid	0.480048	0.333263	232	225	0.151182	0.643602
CE 16:0	-0.230806	0.162437	232	231	0.156782	0.655632
N-Methylserotonin	0.437736	0.308386	232	231	0.157206	0.655632
7alpha-Hydroxy-4-cholesten-3-one	-0.304938	0.215851	232	231	0.159169	0.656059
Gln-Ile	0.341415	0.243372	232	230	0.16209	0.659681
Pantothenic acid	-0.205582	0.147878	232	229	0.165889	0.663685
Oleanolic acid	-0.482408	0.348296	232	225	0.167459	0.666597
Ibuprofen	-0.68122	0.496054	232	92	0.171084	0.667326
1-Methylguanosine	0.277186	0.201407	232	232	0.170164	0.667326
N-Acetylglutamine	0.230118	0.167404	232	232	0.170666	0.667326
Choline	0.221522	0.160606	232	232	0.169225	0.667326
Pro-Pro	0.287059	0.207755	232	232	0.168478	0.667326
DG 34:2	0.492911	0.363153	232	231	0.176092	0.669804
Tyr-Val	0.207818	0.153227	232	231	0.176421	0.669804
CAR 18:2	0.478269	0.352464	232	230	0.176212	0.669804
Citric acid or Isocitric acid	-0.188591	0.13876	232	229	0.175519	0.669804
DG 36:3	0.674123	0.502669	232	232	0.181293	0.671608
Inosine	0.286787	0.212821	232	231	0.179207	0.671608
CAR 18:1;OH	0.606855	0.450987	232	120	0.179831	0.671608
Ile-Ser	0.202366	0.150657	232	232	0.180605	0.671608
Undecanedioic acid	-0.225545	0.168397	232	225	0.181855	0.671608
Thymine	-0.159158	0.118501	232	229	0.180644	0.671608
Acetyltyrosine	-0.193951	0.145495	232	225	0.183917	0.67308
Hexadecanedioic acid	-0.165145	0.124068	232	225	0.184561	0.673411
Venlafaxine	-0.417817	0.314539	232	232	0.185459	0.673824
Hydroxyproline	0.24164	0.18278	232	232	0.18755	0.675618
Naproxen	-0.744992	0.564504	232	74	0.188317	0.676889
Dodecanedioic acid	-0.283389	0.215206	232	225	0.189284	0.679104
3-Methyladipic acid	-0.37078	0.281976	232	225	0.189919	0.67931
CAR 18:0	0.475354	0.364981	232	215	0.194157	0.681797
Tridecylamine	-0.164977	0.127549	232	232	0.197233	0.681975
DG 36:4	0.529671	0.410625	232	232	0.198454	0.682364
Sebacic acid	-0.305913	0.238732	232	225	0.201418	0.684202
Pregnenolone sulfate	0.505684	0.396146	232	225	0.20314	0.68643
Cholesterol	0.374962	0.297173	232	231	0.208388	0.690426
Glycocholic acid	-0.341966	0.27148	232	223	0.209153	0.691746
CE 18:2	-0.29673	0.236595	232	231	0.211131	0.69481
Solanidine	0.531966	0.425108	232	231	0.212148	0.695596
Metoprolol	-0.653089	0.522216	232	226	0.212423	0.695596
Niacinamide	0.269615	0.215881	232	232	0.213046	0.696266
Leu-Gly	0.200396	0.161606	232	232	0.216306	0.701374
DG 34:3	0.587715	0.474783	232	231	0.217105	0.701846
LPC 18:2	-0.288632	0.23323	232	231	0.217223	0.701846
Capric acid	-0.330882	0.268058	232	225	0.218402	0.702713
Oxypurinol	-0.320886	0.260148	232	225	0.218733	0.703149
gamma-Aminobutyric acid	0.220811	0.179346	232	232	0.219579	0.703235
9,10-DiHOME	-0.203006	0.165643	232	225	0.22169	0.703857
N-Acetylhistidine	0.205018	0.167135	232	232	0.22128	0.703857
DG 36:3	0.560035	0.462341	232	231	0.227097	0.710013
Levulinic acid	-0.216421	0.179385	232	225	0.228954	0.710766
TG 45:0	-0.165036	0.137236	232	231	0.230452	0.71148
Salicyluric acid	0.290929	0.242103	232	42	0.2308	0.71148
2-Hydroxymyristic acid	-0.192112	0.159979	232	225	0.231115	0.711575
Uracil	-0.241452	0.202784	232	224	0.235078	0.713823
11-Methyldodecanoic acid	-0.223985	0.189158	232	225	0.237662	0.716212
Thr-Ile	0.208339	0.175979	232	232	0.237754	0.716212
gamma-Linolenic acid	-0.327569	0.277787	232	221	0.239606	0.717146
LPC 16:0	-0.245661	0.209539	232	231	0.242328	0.71818
Putrescine	0.218195	0.186679	232	232	0.243757	0.71818
Theophylline	-0.225239	0.192367	232	225	0.242932	0.71818
Cer 18:1;O2/2:0	-0.289263	0.249562	232	231	0.247697	0.718837
Ribothymidine	-0.15951	0.137309	232	225	0.24664	0.718837
DG 36:2	0.510698	0.441208	232	231	0.248341	0.719499
Piperine	0.402537	0.348835	232	232	0.24979	0.719548
Dehydroepiandrosterone sulfate	0.609791	0.532165	232	196	0.253112	0.720931
Val-Glu	0.221834	0.195343	232	232	0.257371	0.725899
DG 36:4	0.478048	0.421925	232	231	0.258458	0.726689
12-HETE	-0.235861	0.211479	232	225	0.265959	0.732217
Oleoyl-EA	0.223771	0.202276	232	231	0.269836	0.737373
Glucose	0.278548	0.254295	232	231	0.274568	0.741574
LPE 15:0	0.307801	0.281041	232	231	0.274636	0.741574
20-HDoHE	0.439369	0.401832	232	208	0.275423	0.742404
N-6-Trimethyllysine	0.337432	0.310655	232	231	0.278598	0.744211
Sulfamethoxazole	0.0887057	0.0832189	232	5	0.287639	0.751016
Dehydrolithocholic acid	-0.384291	0.361925	232	225	0.289508	0.751398
7-Methylguanine	0.417774	0.398681	232	232	0.295855	0.755341
2-Hydroxybutyric acid or 3-Hydroxybutyric acid	0.15779	0.150898	232	224	0.296874	0.755829
Chenodeoxycholic acid	0.199148	0.190822	232	225	0.297818	0.756722
3-Hydroxyoctanoic acid	0.154068	0.147644	232	225	0.297873	0.756722
Ile-Val	0.171746	0.165492	232	232	0.300522	0.75996
LPE 20:0	-0.096587	0.093707	232	231	0.303813	0.76198
5-Hydroxytryptophol	-0.490158	0.476223	232	213	0.304503	0.762265
Acetylcholine	0.316087	0.310558	232	232	0.309904	0.76494
Carnitine	0.187593	0.184357	232	232	0.310023	0.76494
Glycine	0.194154	0.191532	232	232	0.31186	0.765657
TG 47:0	-0.132964	0.132078	232	231	0.315194	0.767035
beta-Muricholic acid	-0.316649	0.315531	232	214	0.316716	0.768816
2-Oxindole-3-acetate	0.232766	0.232276	232	232	0.317407	0.769275
Serine	0.171653	0.171396	232	231	0.317701	0.769412
LPC 18:1	-0.271493	0.272571	232	231	0.320338	0.772891
Alanine	0.134421	0.135489	232	232	0.322246	0.774766
Lauric acid	-0.323741	0.327934	232	225	0.324638	0.77559
Val-Phe	0.198018	0.201036	232	232	0.325727	0.776164
Aspartic acid	-0.153707	0.156488	232	229	0.32708	0.776791
Sphingosine	-0.090075	0.0936042	232	231	0.336972	0.782252
N,N-Dicyclohexylamine	-0.160234	0.166819	232	230	0.33786	0.782904
Cytosine	0.147048	0.15345	232	232	0.338988	0.783638
Pentadecylic acid	-0.249692	0.260715	232	225	0.339269	0.784052
Androsterone 3-glucuronide	-0.320372	0.334783	232	225	0.339655	0.78435
beta-Elemonic acid	0.213448	0.223355	232	12	0.340314	0.784356
delta-Tocopherol	-0.177486	0.187948	232	231	0.346049	0.790126
Tridecylic acid	-0.178795	0.18982	232	225	0.347284	0.792151
Cerulenin	-0.300978	0.320193	232	232	0.348268	0.792339
DG 34:2	0.459647	0.489035	232	231	0.348312	0.792339
5-HETE	-0.163167	0.174279	232	225	0.350189	0.793391
3-Hydroxyanthranilic acid	-0.195339	0.209497	232	225	0.352157	0.794118
DG 34:1	0.382748	0.410124	232	231	0.351729	0.794118
Caffeine	0.236236	0.253848	232	232	0.353084	0.794363
alpha-CEHC	0.208697	0.22416	232	225	0.352879	0.794363
CE 20:5	-0.588322	0.639391	232	164	0.358528	0.798013
Palmitoyl-EA	0.226809	0.248237	232	232	0.3619	0.79841
Palmitoyl-EA	0.216888	0.237591	232	225	0.362327	0.79841
Tyramine	0.178842	0.195633	232	232	0.361643	0.79841
Sumatriptan	0.26174	0.288825	232	229	0.365822	0.801325
Eicosapentaenoic acid	-0.230329	0.255214	232	225	0.367795	0.802559
TG 44:0	-0.136182	0.151582	232	231	0.369965	0.80398
Saccharin	-0.365169	0.407803	232	225	0.371537	0.804509
Cer 18:1;O2/18:2	-0.313312	0.351539	232	224	0.373778	0.804889
5-Methylcytosine	0.203781	0.227848	232	230	0.372112	0.804889
indole-4-carboxaldehyde	-0.140595	0.159193	232	232	0.378121	0.804985
CE 16:1	-0.178089	0.200971	232	231	0.376521	0.804985
alpha-Linolenic acid	-0.187932	0.212451	232	225	0.377357	0.804985
Sitosterol	-0.222461	0.253602	232	230	0.381346	0.806994
15-HETE	0.205309	0.234109	232	224	0.381468	0.806994
Ile-Pro	0.124059	0.142815	232	232	0.385987	0.809923
Glucosan or 3-Hydroxymethylglutaric acid	-0.111471	0.128132	232	229	0.385279	0.809923
5-Acetylamino-6-amino-3-methyluracil	-0.176737	0.20389	232	232	0.386997	0.810478
Ectoine	0.19411	0.226437	232	232	0.392262	0.814179
Caproic acid	-0.322204	0.378524	232	225	0.395589	0.814795
Deoxycholic acid	-0.0831029	0.0972326	232	229	0.39367	0.814795
Xanthurenic acid	-0.306349	0.360146	232	155	0.395915	0.815032
Metronidazole	-0.170872	0.203233	232	231	0.401403	0.818349
Caprylic acid	-0.25834	0.307091	232	225	0.401135	0.818349
LPE 18:2	0.210519	0.250598	232	230	0.401795	0.818632
Trimethylamine N-oxide	0.239638	0.285526	232	231	0.402232	0.818876
Olmesartan	-0.294587	0.35365	232	225	0.405766	0.822603
TG 56:3	0.404432	0.493538	232	105	0.413425	0.824764
4-Pyridoxic acid	0.14992	0.1827	232	232	0.412785	0.824764
C20 Sphingosine	-0.183242	0.223225	232	232	0.412614	0.824764
Tetradecanedioic acid	-0.0825806	0.100622	232	225	0.412716	0.824764
Indoleacetic acid	0.188763	0.231217	232	225	0.415172	0.825803
Glyceric acid	-0.130178	0.159686	232	229	0.415845	0.826471
Trp-Val	0.135767	0.168727	232	231	0.421898	0.829499
TG 50:1	-0.156238	0.195507	232	231	0.425083	0.831577
CE 20:4	-0.255828	0.321412	232	229	0.42693	0.832711
gamma-CEHC	0.21852	0.274962	232	225	0.427641	0.833082
TG 56:2	0.647306	0.816063	232	129	0.428524	0.833766
CAR 16:2	0.477082	0.605993	232	213	0.431981	0.835448
Furosemide	-0.510169	0.666431	232	41	0.444791	0.84188
Indoleacetic acid	-0.330884	0.434801	232	195	0.447482	0.843064
Heptylic acid	-0.464171	0.609351	232	185	0.447038	0.843064
2-Hydroxyibuprofen	-0.463587	0.611379	232	188	0.449116	0.844263
TG 46:0	-0.104846	0.139059	232	231	0.451684	0.845061
Metformin	-0.360401	0.477378	232	232	0.451092	0.845061
Corticosterone	-0.206849	0.274346	232	88	0.451684	0.845061
Tetradecylamine	-0.101461	0.135682	232	232	0.455401	0.848126
alpha-N-Phenylacetylglutamine	0.145546	0.195626	232	232	0.457681	0.849208
3-Indolepropionic acid	0.12318	0.166297	232	223	0.459665	0.849627
Tyrosocholic acid	0.206976	0.281285	232	225	0.462633	0.851854
C16 Sphingosine	-0.127071	0.173428	232	232	0.464529	0.852233
10Z-Heptadecenoic acid	-0.0971241	0.132769	232	225	0.465247	0.852233
4-Guanidinobutanoic acid	0.190554	0.263018	232	231	0.469544	0.852593
DG 36:1	0.232152	0.323202	232	231	0.473353	0.854322
LPE 18:1	-0.134354	0.187703	232	232	0.474898	0.854515
Glucuronic acid	0.124783	0.174003	232	221	0.474063	0.854515
Nervonic acid	-0.124635	0.174313	232	225	0.475373	0.85454
Ser-Tyr	-0.204524	0.289247	232	225	0.480269	0.856372
Glutamic acid	0.120604	0.170189	232	231	0.479304	0.856372
TG 52:3	-0.153938	0.222005	232	231	0.488801	0.859567
Glycodeoxycholic acid or Glycochenodeoxycholic acid	-0.165633	0.241972	232	228	0.494382	0.860879
Glycodeoxycholic acid	-0.217029	0.318836	232	225	0.496792	0.861909
DG 32:0	0.156055	0.229622	232	231	0.497472	0.862374
Imidazolepropionic acid	0.234165	0.351807	232	232	0.50637	0.865375
Quinic acid	-0.162738	0.243367	232	226	0.504401	0.865375
Gemfibrozil	-0.238004	0.357758	232	195	0.506587	0.865555
Thr-Phe	0.141311	0.214181	232	228	0.5101	0.866071
TG 54:7	0.276853	0.422566	232	231	0.513051	0.866725
CAR 2:0	0.158579	0.243141	232	232	0.514958	0.86796
Citrulline	0.120004	0.184607	232	232	0.516347	0.869163
Deoxycholic acid	-0.0929903	0.144021	232	225	0.519173	0.870738
Pyridoxal	0.078986	0.123001	232	232	0.52145	0.87133
Sorbitol	-0.0977996	0.152506	232	229	0.522015	0.871691
isoquinoline-1,5-diol	-0.177084	0.276838	232	232	0.523065	0.871922
Phenylalanine	0.105172	0.165992	232	232	0.527012	0.872573
Taurolithocholic acid	-0.258665	0.408246	232	222	0.527009	0.872573
TG 50:2	-0.12637	0.199826	232	231	0.527793	0.873402
Malic acid	-0.092612	0.147034	232	229	0.529444	0.875045
2-Hydroxy caprylic acid	0.113674	0.180815	232	225	0.530223	0.875583
N-Acetylaspartic acid	0.248656	0.397088	232	222	0.531842	0.876349
Guanine	-0.146327	0.235375	232	205	0.534808	0.878426
alpha-Artemisic acid	-0.151211	0.243863	232	225	0.535865	0.878638
LPC 18:0	-0.18965	0.313486	232	230	0.54583	0.882463
1-Methylguanine	0.111971	0.187235	232	232	0.550449	0.883408
PC P-13:0 or PC O-13:1	0.269825	0.447513	232	225	0.547177	0.883408
Pro-Ala	0.098716	0.163714	232	232	0.547152	0.883408
N-Acetylalanine	-0.0794405	0.132609	232	225	0.549758	0.883408
alpha-Tocopherol	-0.163027	0.272754	232	231	0.550658	0.883408
1-Methylxanthine	0.298309	0.498253	232	191	0.549991	0.883408
Oxypurinol	0.109828	0.18559	232	7	0.554617	0.884162
Pro-Val	0.0731982	0.124219	232	232	0.556294	0.885141
Myristoleic acid	0.133533	0.231607	232	225	0.564841	0.888524
4-Pyridoxic acid	-0.113989	0.197387	232	229	0.564207	0.888524
2-Hydroxy-3-methylbutyric acid or 3-Hydroxyisovaleric acid	-0.0985217	0.172755	232	228	0.569066	0.888764
Piperine	0.225476	0.39651	232	231	0.570181	0.888917
20-Hydroxyecdysone	0.296744	0.522317	232	194	0.570534	0.889108
10-HDoHE	-0.17007	0.302501	232	215	0.574551	0.889497
Isolithocholic acid	-0.172042	0.306072	232	225	0.574629	0.889497
2-Hydroxyglutaric acid	-0.0679391	0.121223	232	229	0.575751	0.890237
CE 20:3	-0.137941	0.256539	232	230	0.591334	0.898125
Maslinic acid	-0.212232	0.398792	232	225	0.59514	0.898465
p-Acetamidophenylglucuronide	-0.213238	0.398539	232	41	0.593164	0.898465
LPC 16:1	0.15817	0.295777	232	227	0.593361	0.898465
Thiamine	-0.178137	0.333083	232	231	0.593326	0.898465
Didanosine	-0.185072	0.348637	232	230	0.59607	0.89883
LPC 18:2	-0.139883	0.263353	232	232	0.595851	0.89883
N-Acetyl-D-galactosamine	0.0675582	0.128251	232	232	0.598895	0.899433
Sphingosine	-0.110324	0.211207	232	232	0.60196	0.900003
alpha-Muricholic acid	0.149835	0.286304	232	225	0.601271	0.900003
SM 18:1;O2/16:0	-0.191222	0.371498	232	226	0.607264	0.90068
Homocitrulline	-0.162037	0.314771	232	224	0.607232	0.90068
Valine	0.0803333	0.156377	232	232	0.607973	0.900945
DG 32:1	0.290779	0.582436	232	210	0.618112	0.903361
Lithocholic acid	-0.117487	0.234606	232	225	0.617032	0.903361
Verapamil	-0.234189	0.470901	232	79	0.619467	0.903361
LPE 16:0	0.140637	0.278513	232	231	0.614102	0.903361
10-Pentadecenoic acid	-0.0959373	0.191138	232	225	0.616228	0.903361
2-Aminoheptanoic acid	-0.135868	0.274337	232	173	0.620918	0.903361
Tauroursodeoxycholic acid	0.139448	0.283241	232	225	0.622983	0.904116
Cholic acid	0.102222	0.211779	232	227	0.629806	0.906358
Ribothymidine	-0.086698	0.179715	232	232	0.629994	0.90646
2-Aminooctanoic acid	0.183569	0.380966	232	191	0.630398	0.906534
LPE 16:0	-0.125097	0.260927	232	231	0.632114	0.907053
DG 36:0	-0.091451	0.190778	232	231	0.632167	0.907053
TG 54:6	0.149592	0.318443	232	231	0.638998	0.910185
N-Acetylserotonin	0.0868474	0.185594	232	232	0.640295	0.910935
4-Hydroxy-3-methylacetophenone	-0.0521093	0.113246	232	232	0.645874	0.913081
TG 54:3	-0.107557	0.23563	232	231	0.648511	0.913081
Glycodeoxycholic acid or Glycochenodeoxycholic acid	0.109811	0.238463	232	232	0.645624	0.913081
LPC O-16:0	0.194739	0.432479	232	201	0.652954	0.913081
Alloisoleucine	0.141878	0.307599	232	232	0.645088	0.913081
Azithromycin	0.208981	0.456284	232	36	0.647407	0.913081
Methionine sulfoxide	0.0937355	0.204426	232	230	0.64703	0.913081
Shikimic acid	-0.126503	0.280412	232	149	0.652344	0.913081
Acesulfame	0.352732	0.791837	232	218	0.656431	0.914411
CAR 14:2	-0.288375	0.650013	232	120	0.657741	0.915605
CE 22:5	0.283653	0.644895	232	152	0.660488	0.916589
CAR 12:1	0.197517	0.454072	232	82	0.664001	0.918125
Aminoadipic acid	0.100551	0.234599	232	179	0.668635	0.919122
O-Desmethyltramadol	-0.162206	0.382516	232	225	0.67195	0.91973
Palmitoleic acid	-0.0552966	0.131442	232	225	0.674397	0.920577
LPE 18:3	0.149302	0.355614	232	222	0.675015	0.920577
N6-Acetyllysine	0.0606803	0.1445	232	232	0.674949	0.920577
Quinine	0.241584	0.578623	232	163	0.676714	0.921104
Glycocholic acid	-0.112253	0.271444	232	225	0.679619	0.921624
Dihydrocholesterol	-0.269748	0.669276	232	213	0.687312	0.923372
TG 52:2	-0.0798709	0.199011	232	231	0.688566	0.923683
Trigonelline	0.122019	0.304911	232	232	0.689419	0.924008
LPE 17:0	0.12402	0.311353	232	226	0.690782	0.924673
N-Acetylputrescine	0.124964	0.314492	232	232	0.691499	0.924686
Tyrosine	0.0839894	0.213604	232	232	0.694557	0.924872
Taurodeoxycholic acid	0.124327	0.317261	232	225	0.695535	0.925145
Propionic acid	-0.0483327	0.124629	232	228	0.698535	0.926743
N-Acetylglutamic acid	-0.0793573	0.205186	232	232	0.699314	0.926928
Proline	0.0560007	0.145079	232	232	0.699874	0.926928
2-amino-6-hydroxyhexanoic acid	-0.0800587	0.212034	232	232	0.706116	0.929144
5-Dodecenoic acid	-0.0890115	0.236289	232	222	0.70676	0.929148
Dihydrothymine	0.0705867	0.191781	232	232	0.713188	0.93096
LPC 18:0	-0.117165	0.317885	232	227	0.712804	0.93096
TG 54:5	0.107187	0.292863	232	231	0.714723	0.931587
N-Oleoyl glycine	0.0726068	0.202726	232	231	0.720577	0.934176
(E,E)-Trichostachine	0.0749087	0.209604	232	232	0.721153	0.93451
Creatine	-0.096853	0.273265	232	232	0.723362	0.934795
Salicyluric acid	0.145342	0.411052	232	158	0.723993	0.93484
Gabapentin	0.122241	0.347303	232	232	0.725201	0.935432
15S-HpETE	-0.110001	0.314385	232	173	0.726758	0.936064
5,6-DiHETrE	0.0646811	0.185322	232	224	0.727412	0.936439
Phenylalanocholic acid	0.117193	0.340114	232	224	0.730751	0.937261
CAR 4:0	0.0896261	0.263421	232	232	0.734006	0.937896
tetrahydro-1-methyl-beta-carboline-3-carboxylate	0.0705149	0.207078	232	227	0.733792	0.937896
Proline betaine	0.0926964	0.272762	232	232	0.734303	0.938065
Valsartan	0.185976	0.553907	232	224	0.737382	0.93895
Leucine	0.0487595	0.152935	232	232	0.750165	0.943415
LPE 14:0	0.0981727	0.310841	232	228	0.752435	0.944578
LPE 18:0	0.100652	0.327815	232	223	0.759107	0.946716
Acetaminophen	-0.0674782	0.221536	232	232	0.760968	0.946958
Carvedilol	0.207108	0.697499	232	139	0.766804	0.946958
DHA	0.0676093	0.224118	232	225	0.763193	0.946958
Val-Pro	-0.0420696	0.137887	232	232	0.760581	0.946958
LPC 16:0	-0.0832873	0.281661	232	230	0.767742	0.947084
Hexose	-0.0501963	0.171092	232	225	0.769506	0.947174
21-Deoxycortisol	0.0599961	0.208815	232	232	0.774144	0.947615
Glycolithocholic acid	-0.0906949	0.315164	232	225	0.773797	0.947615
Pantothenic acid	0.0449971	0.155754	232	232	0.772935	0.947615
CAR 12:0	0.130887	0.45663	232	134	0.774663	0.947765
Famotidine	0.189057	0.66187	232	63	0.775426	0.94779
Hydrochlorothiazide	-0.245417	0.864868	232	219	0.776863	0.948203
Val-Thr	0.0434945	0.153751	232	232	0.777532	0.948203
Inosine	0.0723349	0.255257	232	211	0.777155	0.948203
2-Acetylpyrrole	-0.0468042	0.166292	232	232	0.778628	0.948931
Valsartan	-0.159151	0.599249	232	221	0.790811	0.952982
Glu-Pro	0.188946	0.725801	232	185	0.794858	0.954449
TG 48:0	-0.040137	0.156479	232	231	0.797807	0.955776
Kynurenic acid	0.0734763	0.289483	232	232	0.799876	0.955776
Betaine	-0.032917	0.130309	232	232	0.800811	0.955886
sn-Glycero-3-phosphocholine	-0.0555409	0.221307	232	228	0.802077	0.956055
Triethanolamine	-0.0471995	0.191132	232	231	0.805182	0.957246
N,N-dimethylhexadecylamine	-0.0578014	0.238447	232	232	0.808693	0.957777
Sphinganine	-0.0546462	0.224755	232	231	0.808129	0.957777
Tryptamine	-0.0627657	0.260914	232	231	0.810122	0.958556
Hordenine	-0.0756395	0.314575	232	231	0.810208	0.958556
LPC P-18:0 or LPC O-18:1	0.0852565	0.354408	232	205	0.810123	0.958556
Arachidonic acid	-0.0321501	0.135239	232	225	0.812317	0.959639
Sucrose or Lactose or Trehalose	0.0404967	0.171435	232	229	0.813484	0.959933
LPC P-16:0 or LPC O-16:1	-0.0697689	0.299329	232	224	0.815915	0.960602
Phytosphingosine	0.0433687	0.188416	232	231	0.818172	0.960925
7-Ketodeoxycholic acid	-0.0548237	0.241246	232	225	0.820441	0.962008
Glycochenodeoxycholic acid	-0.057178	0.251608	232	225	0.820443	0.962008
3-(N-Acetyl-L-cystein-S-yl) acetaminophen	-0.171001	0.775703	232	93	0.825731	0.962968
Glu-Gln	-0.0661462	0.304353	232	232	0.828153	0.963147
DG 34:0	0.0417938	0.202943	232	231	0.837031	0.966342
Stearamide	-0.0495582	0.243314	232	46	0.838794	0.966486
N-Acetylvaline	-0.0301303	0.152027	232	232	0.843081	0.966881
Xanthine	-0.0487393	0.24831	232	231	0.844571	0.967647
Carnosol	-0.175555	0.901051	232	138	0.845705	0.967782
Harman	0.0373356	0.195687	232	232	0.848866	0.968281
Mycophenolic Acid Glucuronide	-0.0638496	0.340507	232	222	0.851434	0.968663
Pterin	-0.0284176	0.153849	232	231	0.853628	0.969838
LPE P-18:0 or LPE O-18:1	-0.0525094	0.292977	232	227	0.857927	0.971082
5-Methylcytidine	0.0344985	0.194114	232	232	0.859106	0.971416
Methylguanidine	0.0244754	0.145639	232	231	0.866696	0.974093
Taurocholic acid	0.0513093	0.305536	232	225	0.866793	0.974093
Atenolol	-0.0582119	0.351926	232	232	0.868775	0.974521
Tributylamine	-0.0169115	0.105139	232	232	0.872362	0.976338
TG 52:4	0.0368669	0.239666	232	231	0.877889	0.97722
Desloratadine	-0.131114	0.866793	232	125	0.879909	0.97722
LPE 18:2	0.0659598	0.456664	232	226	0.885288	0.978938
TG 54:4	0.0378403	0.268723	232	231	0.888146	0.979525
nortriptyline	-0.0331814	0.244317	232	20	0.892095	0.979801
Diethanolamine	-0.0241083	0.18148	232	231	0.894441	0.979801
Leucocholic acid	0.0509095	0.382251	232	225	0.894172	0.979801
Cholic acid	-0.0239179	0.185302	232	225	0.897418	0.980385
20-Hydroxy-LTB4	-0.0252672	0.19793	232	224	0.898539	0.980916
3-Hydroxydecanoic acid	-0.0174973	0.141696	232	225	0.901838	0.981744
TG 52:1	0.0302944	0.257845	232	231	0.90658	0.982626
p-Acetamidophenylglucuronide	-0.018156	0.156684	232	17	0.907857	0.982626
CE 18:3	0.045942	0.423756	232	218	0.913766	0.983072
Sertraline	-0.107373	1.01396	232	122	0.915764	0.98415
Palmitoyl-EA	0.0118703	0.114318	232	231	0.917395	0.985218
DOPA	-0.0328132	0.38596	232	223	0.932326	0.987971
Taurochenodeoxycholic acid	-0.0221718	0.278977	232	225	0.936728	0.987971
LPE 22:6	-0.0269896	0.31871	232	232	0.932591	0.987971
cis-Erucic acid	0.0156515	0.196039	232	225	0.936439	0.987971
Taurocholic acid	-0.0275334	0.368196	232	140	0.940459	0.988339
Biotin	-0.0156462	0.221332	232	232	0.943709	0.98902
MG 18:0	0.0121039	0.178023	232	231	0.945855	0.989119
N-Acetylornithine	-0.0137131	0.205186	232	230	0.946776	0.989132
Isoleucine	0.00914426	0.150374	232	232	0.951566	0.990798
Loperamide	0.0329298	0.585291	232	210	0.955185	0.992293
CAR 20:4	-0.0197018	0.351295	232	231	0.955327	0.992307
TG 50:0	0.00774144	0.175477	232	231	0.964852	0.992684
Nicotinic acid	0.00762876	0.172232	232	232	0.964711	0.992684
Serotonin	0.00912385	0.184045	232	232	0.960507	0.992684
DMGV	-0.0179951	0.388612	232	223	0.963109	0.992684
Salicylic acid	-0.0119163	0.230383	232	225	0.958796	0.992684
Taurodeoxycholic acid or Taurochenodeoxycholic acid	0.0162922	0.340736	232	201	0.961908	0.992684
5-Hydroxy-tryptophan	-0.0100233	0.241235	232	227	0.966896	0.992696
Porphobilinogen	0.00667387	0.199029	232	225	0.973281	0.993922
TG 54:2	-0.00788807	0.248658	232	231	0.974722	0.994407
2-Hydroxy palmitic acid	-0.00722043	0.246728	232	225	0.97668	0.995195
CAR 14:1	0.0113906	0.463861	232	166	0.980432	0.995578
N-Acetylcysteine	-0.00960216	0.580583	232	185	0.98682	0.996436
14,15-diHETE	0.00336959	0.244941	232	220	0.989037	0.996876
Glycocholic acid	0.00301106	0.266564	232	231	0.990998	0.997057
Malonic acid	-0.00170817	0.17493	232	229	0.992218	0.99738
CE 22:6	0.00202685	0.455581	232	197	0.996454	0.998445
Multivariate model in MaAsLin 2 was adjusted for age, race, Bristol stool scale, antibiotics use, fiber intake, alcohol consumption, body mass index, smoking, menopausal hormone use, physical activity, Alternate Healthy Eating Index, and calorie intake. P-values are two-sided, with multiple comparison corrected using Benjamini-Hochberg false discovery rate (FDR).

[truncated: 3 more sheets: 11, 12, 13]
